# Supplementary material for: A structure- and chemical genomics-based approach for repositioning of drugs against VCP/p97 ATPase
Source: Sci Rep. 2017 Mar 21;7:44912. doi: 10.1038/srep44912 (PMC5359624; doi:10.1038/srep44912)
Supplement: Supplementary Tables [file srep44912-s1.xls]

## Sheet: Suppl Tab 1
Compound	Score (Kcal/mol)	Z-score
ZINC15449310	-12.59	-6.94798
ZINC03781952_Ebas	-12.57	-6.92899
ZINC19632896	-12.51	-6.87202
ZINC00607845	-12.48	-6.84354
ZINC01490477	-12.42	-6.78657
ZINC03812168	-12.35	-6.72011
ZINC03804565	-12.32	-6.69163
ZINC01548439	-12.26	-6.63466
ZINC03823475	-12.24	-6.61567
ZINC00600399	-12.23	-6.60618
ZINC06071859	-12.1	-6.48275
ZINC03830627	-12.08	-6.46376
ZINC00601310	-12.07	-6.45427
ZINC19899628	-11.99	-6.37831
ZINC03914596_Saq	-11.9	-6.29286
ZINC04214700	-11.87	-6.26438
ZINC30690955	-11.79	-6.18842
ZINC00601274_Ast	-11.57	-5.97955
ZINC01554274	-11.56	-5.97005
ZINC00538186	-11.55	-5.96056
ZINC13916432	-11.42	-5.83713
ZINC03596259	-11.4	-5.81814
ZINC34375693	-11.4	-5.81814
ZINC00598730	-11.02	-5.45735
ZINC03784120_Ilo	-9.6	-4.10914
ZINC03874496_Nic	-8.82	-3.36858
ZINC00000127	-8.43	-2.99829
ZINC00000815	-8.43	-2.99829
ZINC00001167	-8.43	-2.99829
ZINC00003827	-8.43	-2.99829
ZINC00004008	-8.43	-2.99829
ZINC00391159	-8.43	-2.99829
ZINC03872582	-8.43	-2.99829
ZINC04215179	-8.43	-2.99829
ZINC08214486	-8.43	-2.99829
ZINC13783166	-8.43	-2.99829
ZINC37253577	-8.43	-2.99829
ZINC00001884	-8.2	-2.77992
ZINC00002152	-8.2	-2.77992
ZINC00057466	-8.2	-2.77992
ZINC01999404	-8.2	-2.77992
ZINC19834134	-8.2	-2.77992
ZINC00001595	-8.19	-2.77043
ZINC00001863	-8.19	-2.77043
ZINC01690860	-8.19	-2.77043
ZINC01698205	-8.19	-2.77043
ZINC01856108	-8.19	-2.77043
ZINC02007119	-8.19	-2.77043
ZINC03830491	-8.19	-2.77043
ZINC03834201	-8.19	-2.77043
ZINC03959449	-8.19	-2.77043
ZINC04213546	-8.19	-2.77043
ZINC05387001	-8.19	-2.77043
ZINC08766760	-8.19	-2.77043
ZINC17289849	-8.19	-2.77043
ZINC22016981	-8.19	-2.77043
ZINC03807804_clo	-8.19	-2.77043
ZINC00000072	-8.18	-2.76093
ZINC00001336	-8.18	-2.76093
ZINC00001894	-8.18	-2.76093
ZINC00002090	-8.18	-2.76093
ZINC00002102	-8.18	-2.76093
ZINC13827997	-7.92	-2.51408
ZINC17653974	-7.92	-2.51408
ZINC00001002	-7.91	-2.50458
ZINC36378575	-7.91	-2.50458
ZINC00001272	-7.9	-2.49509
ZINC17779640	-7.59	-2.20076
ZINC00000215	-7.58	-2.19127
ZINC00001942	-7.58	-2.19127
ZINC00136177	-7.58	-2.19127
ZINC00001043	-7.57	-2.18177
ZINC00056629	-7.57	-2.18177
ZINC01664579	-7.57	-2.18177
ZINC04214115	-7.56	-2.17228
ZINC04217117	-7.56	-2.17228
ZINC22200090	-7.56	-2.17228
ZINC20397736	-7.54	-2.15329
ZINC28572103	-7.54	-2.15329
ZINC00007563	-7.53	-2.14379
ZINC00056645	-7.53	-2.14379
ZINC00057163	-7.53	-2.14379
ZINC00404450	-7.53	-2.14379
ZINC02000969	-7.53	-2.14379
ZINC245224134_ive	-7.5	-2.11531
ZINC00276737	-7.49	-2.10582
ZINC12503817	-7.42	-2.03936
ZINC13542645	-7.42	-2.03936
ZINC17129257	-7.42	-2.03936
ZINC18117797	-7.42	-2.03936
ZINC08214521	-7.41	-2.02986
ZINC12466082	-7.41	-2.02986
ZINC01530950	-7.4	-2.02037
ZINC01699655	-7.4	-2.02037
ZINC18275062	-7.4	-2.02037
ZINC00000323	-7.4	-2.02037
ZINC02024936	-7.39	-2.01087
ZINC03812683	-7.39	-2.01087
ZINC03978047	-7.38	-2.00138
ZINC18068892	-7.3	-1.92542
ZINC00001355	-7.27	-1.89694
ZINC00519128	-7.27	-1.89694
ZINC36521966	-7.2	-1.83048
ZINC03872277	-7.2	-1.83048
ZINC02001200	-7.13	-1.76402
ZINC03861799	-7.1	-1.73553
ZINC00000610	-7.1	-1.73553
ZINC03581238	-6.93	-1.57413
ZINC04557060	-6.93	-1.57413
ZINC00001063	-6.92	-1.56463
ZINC00001346	-6.92	-1.56463
ZINC00002219	-6.91	-1.55514
ZINC00073711	-6.91	-1.55514
ZINC06467621	-6.9	-1.54564
ZINC17176123	-6.9	-1.54564
ZINC00000302	-6.89	-1.53615
ZINC00001195	-6.89	-1.53615
ZINC00000134	-6.87	-1.51716
ZINC00000704	-6.87	-1.51716
ZINC00001183	-6.87	-1.51716
ZINC03104468	-6.86	-1.50767
ZINC06251367	-6.86	-1.50767
ZINC01530695	-6.86	-1.50767
ZINC00001291	-6.85	-1.49817
ZINC01481894	-6.85	-1.49817
ZINC00007335	-6.84	-1.48868
ZINC00001377	-6.83	-1.47918
ZINC00174037	-6.83	-1.47918
ZINC00156746	-6.82	-1.46969
ZINC03930376	-6.81	-1.46019
ZINC00643233	-6.8	-1.4507
ZINC00113428	-6.8	-1.4507
ZINC00001484	-6.79	-1.44121
ZINC00003642	-6.79	-1.44121
ZINC00001990	-6.77	-1.42222
ZINC00002318	-6.77	-1.42222
ZINC00001216	-6.76	-1.41272
ZINC00057318	-6.75	-1.40323
ZINC00000271	-6.74	-1.39373
ZINC00004578	-6.73	-1.38424
ZINC03876069	-6.72	-1.37474
ZINC53683597	-6.71	-1.36525
ZINC00000662	-6.7	-1.35576
ZINC08586019	-6.7	-1.35576
ZINC12360703	-6.7	-1.35576
ZINC00000452	-6.69	-1.34626
ZINC00001804	-6.69	-1.34626
ZINC01481910	-6.69	-1.34626
ZINC02169824	-6.69	-1.34626
ZINC03830542	-6.69	-1.34626
ZINC09211296	-6.68	-1.33677
ZINC49792055	-6.67	-1.32727
ZINC06529560	-6.67	-1.32727
ZINC13597823	-6.67	-1.32727
ZINC19514483	-6.66	-1.31778
ZINC31283194	-6.66	-1.31778
ZINC00003723	-6.65	-1.30828
ZINC00053961	-6.65	-1.30828
ZINC01530728	-6.65	-1.30828
ZINC01558987	-6.65	-1.30828
ZINC03869320	-6.65	-1.30828
ZINC03873956	-6.65	-1.30828
ZINC12503323	-6.64	-1.29879
ZINC21673450	-6.64	-1.29879
ZINC22921371	-6.64	-1.29879
ZINC00002283	-6.63	-1.28929
ZINC00119486	-6.63	-1.28929
ZINC05925031	-6.62	-1.2798
ZINC06066880	-6.62	-1.2798
ZINC00001457	-6.61	-1.27031
ZINC12503272	-6.6	-1.26081
ZINC34587992	-6.6	-1.26081
ZINC00000540	-6.59	-1.25132
ZINC00896887	-6.58	-1.24182
ZINC77286290	-6.57	-1.23233
ZINC00119492	-6.56	-1.22283
ZINC00394632	-6.56	-1.22283
ZINC22441635	-6.55	-1.21334
ZINC00001194	-6.54	-1.20384
ZINC37253580	-6.53	-1.19435
ZINC00000550	-6.52	-1.18486
ZINC18456286	-6.51	-1.17536
ZINC38610997	-6.51	-1.17536
ZINC00001387	-6.5	-1.16587
ZINC00001811	-6.5	-1.16587
ZINC03830318	-6.49	-1.15637
ZINC04282153	-6.49	-1.15637
ZINC22873187	-6.49	-1.15637
ZINC00000099	-6.48	-1.14688
ZINC01319177	-6.48	-1.14688
ZINC07998085	-6.47	-1.13738
ZINC13514509	-6.46	-1.12789
ZINC00000616	-6.45	-1.11839
ZINC02509158	-6.44	-1.1089
ZINC03869838	-6.44	-1.1089
ZINC08403947	-6.42	-1.08991
ZINC01532612	-6.41	-1.08042
ZINC05508997	-6.4	-1.07092
ZINC06513164	-6.4	-1.07092
ZINC00001266	-6.39	-1.06143
ZINC00001852	-6.39	-1.06143
ZINC05973818	-6.38	-1.05193
ZINC17175068	-6.38	-1.05193
ZINC00008492	-6.37	-1.04244
ZINC00154757	-6.37	-1.04244
ZINC16952920	-6.36	-1.03295
ZINC17819960	-6.36	-1.03295
ZINC20326130	-6.35	-1.02345
ZINC00000266	-6.34	-1.01396
ZINC00000417	-6.34	-1.01396
ZINC00005626	-6.34	-1.01396
ZINC49841198	-6.33	-1.00446
ZINC00001817	-6.32	-0.994967
ZINC00000767	-6.31	-0.985473
ZINC13099542	-6.31	-0.985473
ZINC00001437	-6.3	-0.975978
ZINC00155696	-6.3	-0.975978
ZINC01640015	-6.3	-0.975978
ZINC02140948	-6.3	-0.975978
ZINC03824065	-6.3	-0.975978
ZINC05514900	-6.3	-0.975978
ZINC08466459	-6.3	-0.975978
ZINC00001101	-6.29	-0.966484
ZINC00057341	-6.29	-0.966484
ZINC03874916	-6.28	-0.95699
ZINC12360535	-6.28	-0.95699
ZINC35340837	-6.28	-0.95699
ZINC00032350	-6.27	-0.947495
ZINC00174039	-6.27	-0.947495
ZINC01586788	-6.27	-0.947495
ZINC08673078	-6.27	-0.947495
ZINC00001803	-6.26	-0.938001
ZINC00004317	-6.26	-0.938001
ZINC00032351	-6.26	-0.938001
ZINC00056756	-6.26	-0.938001
ZINC03978018	-6.25	-0.928506
ZINC00280585	-6.24	-0.919012
ZINC01481897	-6.24	-0.919012
ZINC04521725	-6.24	-0.919012
ZINC03775575	-6.24	-0.919012
ZINC00000318	-6.23	-0.909517
ZINC04362893	-6.22	-0.900023
ZINC05925029	-6.22	-0.900023
ZINC19336232	-6.22	-0.900023
ZINC00000868	-6.21	-0.890529
ZINC00001734	-6.21	-0.890529
ZINC00002202	-6.21	-0.890529
ZINC00404299	-6.21	-0.890529
ZINC01846344	-6.21	-0.890529
ZINC03869837	-6.2	-0.881034
ZINC03870263	-6.2	-0.881034
ZINC04543559	-6.2	-0.881034
ZINC04654765	-6.2	-0.881034
ZINC06021043	-6.2	-0.881034
ZINC12502898	-6.2	-0.881034
ZINC00004417	-6.19	-0.87154
ZINC00156947	-6.19	-0.87154
ZINC00388678	-6.19	-0.87154
ZINC01999291	-6.19	-0.87154
ZINC12501059	-6.18	-0.862045
ZINC12501222	-6.18	-0.862045
ZINC00001467	-6.17	-0.852551
ZINC00001601	-6.17	-0.852551
ZINC00002215	-6.17	-0.852551
ZINC00157458	-6.17	-0.852551
ZINC00900630	-6.17	-0.852551
ZINC00967566	-6.17	-0.852551
ZINC03830851	-6.17	-0.852551
ZINC03871106	-6.17	-0.852551
ZINC03875255	-6.17	-0.852551
ZINC04097341	-6.17	-0.852551
ZINC04311530	-6.17	-0.852551
ZINC13588698	-6.17	-0.852551
ZINC43129461	-6.17	-0.852551
ZINC53683384	-6.17	-0.852551
ZINC00089652	-6.16	-0.843056
ZINC01271109	-6.16	-0.843056
ZINC01610271	-6.16	-0.843056
ZINC01610272	-6.16	-0.843056
ZINC01730395	-6.16	-0.843056
ZINC01737947	-6.16	-0.843056
ZINC02006632	-6.16	-0.843056
ZINC02046907	-6.16	-0.843056
ZINC03872533	-6.16	-0.843056
ZINC13521567	-6.16	-0.843056
ZINC00001100	-6.15	-0.833562
ZINC00001332	-6.15	-0.833562
ZINC00004763	-6.15	-0.833562
ZINC00057147	-6.15	-0.833562
ZINC01529266	-6.15	-0.833562
ZINC01554392	-6.15	-0.833562
ZINC02382451	-6.15	-0.833562
ZINC03869450	-6.15	-0.833562
ZINC05842953	-6.15	-0.833562
ZINC06932229	-6.15	-0.833562
ZINC12504215	-6.15	-0.833562
ZINC00000591	-6.14	-0.824068
ZINC00074846	-6.14	-0.824068
ZINC00388058	-6.14	-0.824068
ZINC01545269	-6.14	-0.824068
ZINC01561633	-6.14	-0.824068
ZINC03831470	-6.14	-0.824068
ZINC04758247	-6.14	-0.824068
ZINC12359923	-6.14	-0.824068
ZINC33934976	-6.14	-0.824068
ZINC00489135	-6.13	-0.814573
ZINC04514082	-6.13	-0.814573
ZINC04538773	-6.13	-0.814573
ZINC08214965	-6.13	-0.814573
ZINC00039906	-6.12	-0.805079
ZINC00039908	-6.12	-0.805079
ZINC00315929	-6.12	-0.805079
ZINC01670996	-6.12	-0.805079
ZINC01678355	-6.12	-0.805079
ZINC03830524	-6.12	-0.805079
ZINC03875494	-6.12	-0.805079
ZINC03977897	-6.12	-0.805079
ZINC12503156	-6.12	-0.805079
ZINC13588697	-6.12	-0.805079
ZINC18250788	-6.12	-0.805079
ZINC00000235	-6.11	-0.795584
ZINC00001434	-6.11	-0.795584
ZINC00001468	-6.11	-0.795584
ZINC00160290	-6.11	-0.795584
ZINC01529587	-6.11	-0.795584
ZINC01530820	-6.11	-0.795584
ZINC05751793	-6.11	-0.795584
ZINC19169047	-6.11	-0.795584
ZINC00000022	-6.1	-0.78609
ZINC00001814	-6.1	-0.78609
ZINC01758805	-6.1	-0.78609
ZINC02040950	-6.1	-0.78609
ZINC03830624	-6.1	-0.78609
ZINC03842753	-6.1	-0.78609
ZINC03860865	-6.1	-0.78609
ZINC03869965	-6.1	-0.78609
ZINC03875042	-6.1	-0.78609
ZINC05279694	-6.1	-0.78609
ZINC00388234	-6.09	-0.776595
ZINC01530487	-6.09	-0.776595
ZINC01733716	-6.09	-0.776595
ZINC01999253	-6.09	-0.776595
ZINC02004372	-6.09	-0.776595
ZINC02583633	-6.09	-0.776595
ZINC04214796	-6.09	-0.776595
ZINC06036847	-6.09	-0.776595
ZINC18456332	-6.09	-0.776595
ZINC00001579	-6.08	-0.767101
ZINC00057462	-6.08	-0.767101
ZINC01482184	-6.08	-0.767101
ZINC01529315	-6.08	-0.767101
ZINC01558185	-6.08	-0.767101
ZINC01648330	-6.08	-0.767101
ZINC02149356	-6.08	-0.767101
ZINC03871612	-6.08	-0.767101
ZINC04771863	-6.08	-0.767101
ZINC12502386	-6.08	-0.767101
ZINC38664849	-6.08	-0.767101
ZINC01999301	-6.08	-0.767101
ZINC00039098	-6.07	-0.757606
ZINC00074709	-6.07	-0.757606
ZINC00406922	-6.07	-0.757606
ZINC00896663	-6.07	-0.757606
ZINC01616230	-6.07	-0.757606
ZINC03830990	-6.07	-0.757606
ZINC03860156	-6.07	-0.757606
ZINC19798387	-6.07	-0.757606
ZINC24773728	-6.07	-0.757606
ZINC34677951	-6.07	-0.757606
ZINC53683402	-6.07	-0.757606
ZINC01635717	-6.07	-0.757606
ZINC00000313	-6.06	-0.748112
ZINC00001423	-6.06	-0.748112
ZINC00135391	-6.06	-0.748112
ZINC00389642	-6.06	-0.748112
ZINC00394284	-6.06	-0.748112
ZINC01530701	-6.06	-0.748112
ZINC01574578	-6.06	-0.748112
ZINC01846541	-6.06	-0.748112
ZINC02167094	-6.06	-0.748112
ZINC02584391	-6.06	-0.748112
ZINC03870959	-6.06	-0.748112
ZINC03871104	-6.06	-0.748112
ZINC03872576	-6.06	-0.748112
ZINC08615561	-6.06	-0.748112
ZINC25761469	-6.06	-0.748112
ZINC00967513	-6.06	-0.748112
ZINC04207265	-6.06	-0.748112
ZINC00001156	-6.05	-0.738618
ZINC01482063	-6.05	-0.738618
ZINC01542229	-6.05	-0.738618
ZINC01999293	-6.05	-0.738618
ZINC04095844	-6.05	-0.738618
ZINC06021033	-6.05	-0.738618
ZINC12502567	-6.05	-0.738618
ZINC19363525	-6.05	-0.738618
ZINC00056350	-6.04	-0.729123
ZINC00393730	-6.04	-0.729123
ZINC01570484	-6.04	-0.729123
ZINC01642845	-6.04	-0.729123
ZINC02559035	-6.04	-0.729123
ZINC03869423	-6.04	-0.729123
ZINC03871103	-6.04	-0.729123
ZINC03874404	-6.04	-0.729123
ZINC05974211	-6.04	-0.729123
ZINC22583252	-6.04	-0.729123
ZINC72266247	-6.04	-0.729123
ZINC00001890	-6.04	-0.729123
ZINC00187925	-6.03	-0.719629
ZINC01665476	-6.03	-0.719629
ZINC01758084	-6.03	-0.719629
ZINC02019937	-6.03	-0.719629
ZINC13545632	-6.03	-0.719629
ZINC00968289	-6.03	-0.719629
ZINC00001900	-6.02	-0.710134
ZINC00001901	-6.02	-0.710134
ZINC00391885	-6.02	-0.710134
ZINC01706222	-6.02	-0.710134
ZINC02040728	-6.02	-0.710134
ZINC03871615	-6.02	-0.710134
ZINC20254973	-6.02	-0.710134
ZINC37253587	-6.02	-0.710134
ZINC19168887	-6.02	-0.710134
ZINC00000061	-6.01	-0.70064
ZINC00001592	-6.01	-0.70064
ZINC00265874	-6.01	-0.70064
ZINC00404298	-6.01	-0.70064
ZINC01680645	-6.01	-0.70064
ZINC35000840	-6.01	-0.70064
ZINC01590885	-6.01	-0.70064
ZINC04557101	-6.01	-0.70064
ZINC03869964	-6	-0.691145
ZINC03874803	-6	-0.691145
ZINC04097425	-6	-0.691145
ZINC06534965	-6	-0.691145
ZINC13436567	-6	-0.691145
ZINC02047662	-6	-0.691145
ZINC04899686	-6	-0.691145
ZINC00001287	-5.99	-0.681651
ZINC00001875	-5.99	-0.681651
ZINC01656267	-5.99	-0.681651
ZINC02571408	-5.99	-0.681651
ZINC04301042	-5.99	-0.681651
ZINC04802968	-5.99	-0.681651
ZINC08613164	-5.99	-0.681651
ZINC12503428	-5.99	-0.681651
ZINC18089317	-5.99	-0.681651
ZINC00016956	-5.98	-0.672157
ZINC00050098	-5.98	-0.672157
ZINC02040984	-5.98	-0.672157
ZINC03830179	-5.98	-0.672157
ZINC03861492	-5.98	-0.672157
ZINC03873037	-5.98	-0.672157
ZINC04658787	-5.98	-0.672157
ZINC12339511	-5.98	-0.672157
ZINC13543718	-5.98	-0.672157
ZINC19850499	-5.98	-0.672157
ZINC00000325	-5.97	-0.662662
ZINC00000757	-5.97	-0.662662
ZINC00001093	-5.97	-0.662662
ZINC00057146	-5.97	-0.662662
ZINC00173360	-5.97	-0.662662
ZINC00897369	-5.97	-0.662662
ZINC01566661	-5.97	-0.662662
ZINC12502116	-5.97	-0.662662
ZINC17187710	-5.97	-0.662662
ZINC00000437	-5.97	-0.662662
ZINC00001035	-5.96	-0.653168
ZINC00057421	-5.96	-0.653168
ZINC01532581	-5.96	-0.653168
ZINC01532777	-5.96	-0.653168
ZINC02009976	-5.96	-0.653168
ZINC03830625	-5.96	-0.653168
ZINC03830984	-5.96	-0.653168
ZINC04353077	-5.96	-0.653168
ZINC11616453	-5.96	-0.653168
ZINC12502557	-5.96	-0.653168
ZINC00392006	-5.96	-0.653168
ZINC00001220	-5.95	-0.643673
ZINC00270442	-5.95	-0.643673
ZINC01482118	-5.95	-0.643673
ZINC01606841	-5.95	-0.643673
ZINC02047688	-5.95	-0.643673
ZINC03131776	-5.95	-0.643673
ZINC03781245	-5.95	-0.643673
ZINC04216238	-5.95	-0.643673
ZINC04521259	-5.95	-0.643673
ZINC13431062	-5.95	-0.643673
ZINC35000842	-5.95	-0.643673
ZINC00001454	-5.95	-0.643673
ZINC00001586	-5.94	-0.634179
ZINC00002115	-5.94	-0.634179
ZINC00389643	-5.94	-0.634179
ZINC01531674	-5.94	-0.634179
ZINC02040985	-5.94	-0.634179
ZINC06001367	-5.94	-0.634179
ZINC08143490	-5.94	-0.634179
ZINC17920779	-5.94	-0.634179
ZINC35024872	-5.94	-0.634179
ZINC04215337	-5.94	-0.634179
ZINC00154955	-5.93	-0.624684
ZINC02156420	-5.93	-0.624684
ZINC05191096	-5.93	-0.624684
ZINC16051711	-5.93	-0.624684
ZINC18277010	-5.93	-0.624684
ZINC01612537	-5.92	-0.61519
ZINC04127238	-5.92	-0.61519
ZINC04228242	-5.92	-0.61519
ZINC06691828	-5.92	-0.61519
ZINC06731693	-5.92	-0.61519
ZINC11616626	-5.92	-0.61519
ZINC12501413	-5.92	-0.61519
ZINC18107770	-5.92	-0.61519
ZINC25761464	-5.92	-0.61519
ZINC04097365	-5.92	-0.61519
ZINC00001099	-5.91	-0.605696
ZINC00125031	-5.91	-0.605696
ZINC00156898	-5.91	-0.605696
ZINC01547851	-5.91	-0.605696
ZINC01677582	-5.91	-0.605696
ZINC01846342	-5.91	-0.605696
ZINC01999127	-5.91	-0.605696
ZINC03795098	-5.91	-0.605696
ZINC03872520	-5.91	-0.605696
ZINC08614810	-5.91	-0.605696
ZINC05835424	-5.91	-0.605696
ZINC00006481	-5.9	-0.596201
ZINC00154819	-5.9	-0.596201
ZINC00896666	-5.9	-0.596201
ZINC01532194	-5.9	-0.596201
ZINC01656301	-5.9	-0.596201
ZINC03831419	-5.9	-0.596201
ZINC28249264	-5.9	-0.596201
ZINC53683723	-5.9	-0.596201
ZINC12405252	-5.9	-0.596201
ZINC00001691	-5.89	-0.586707
ZINC00012508	-5.89	-0.586707
ZINC01571392	-5.89	-0.586707
ZINC02015524	-5.89	-0.586707
ZINC03201878	-5.89	-0.586707
ZINC03830926	-5.89	-0.586707
ZINC03873958	-5.89	-0.586707
ZINC03884177	-5.89	-0.586707
ZINC03997609	-5.89	-0.586707
ZINC04640636	-5.89	-0.586707
ZINC27638049	-5.89	-0.586707
ZINC00000450	-5.89	-0.586707
ZINC00336851	-5.88	-0.577212
ZINC01490608	-5.88	-0.577212
ZINC01698519	-5.88	-0.577212
ZINC02047684	-5.88	-0.577212
ZINC02390043	-5.88	-0.577212
ZINC03201891	-5.88	-0.577212
ZINC04533907	-5.88	-0.577212
ZINC00052605	-5.88	-0.577212
ZINC00000980	-5.87	-0.567718
ZINC00001241	-5.87	-0.567718
ZINC01482117	-5.87	-0.567718
ZINC01529317	-5.87	-0.567718
ZINC01669508	-5.87	-0.567718
ZINC02040854	-5.87	-0.567718
ZINC03874616	-5.87	-0.567718
ZINC13815109	-5.87	-0.567718
ZINC19168143	-5.87	-0.567718
ZINC01532584	-5.87	-0.567718
ZINC04899687	-5.87	-0.567718
ZINC04523477	-5.86	-0.558223
ZINC05124023	-5.86	-0.558223
ZINC06535656	-5.86	-0.558223
ZINC12502120	-5.86	-0.558223
ZINC19167664	-5.86	-0.558223
ZINC70669866	-5.86	-0.558223
ZINC07997897	-5.86	-0.558223
ZINC00000887	-5.85	-0.548729
ZINC00001081	-5.85	-0.548729
ZINC00001288	-5.85	-0.548729
ZINC00006532	-5.85	-0.548729
ZINC00349812	-5.85	-0.548729
ZINC00403567	-5.85	-0.548729
ZINC08579298	-5.85	-0.548729
ZINC12503923	-5.85	-0.548729
ZINC28768623	-5.85	-0.548729
ZINC00000135	-5.84	-0.539234
ZINC00007700	-5.84	-0.539234
ZINC01612534	-5.84	-0.539234
ZINC01683633	-5.84	-0.539234
ZINC03860151	-5.84	-0.539234
ZINC18102838	-5.84	-0.539234
ZINC00396118	-5.84	-0.539234
ZINC00001349	-5.83	-0.52974
ZINC00001888	-5.83	-0.52974
ZINC01605332	-5.83	-0.52974
ZINC02040986	-5.83	-0.52974
ZINC03875881	-5.83	-0.52974
ZINC04533908	-5.83	-0.52974
ZINC18123155	-5.83	-0.52974
ZINC35189339	-5.83	-0.52974
ZINC01506908	-5.83	-0.52974
ZINC02519740	-5.83	-0.52974
ZINC00001618	-5.82	-0.520246
ZINC00002037	-5.82	-0.520246
ZINC00156104	-5.82	-0.520246
ZINC00157490	-5.82	-0.520246
ZINC00389869	-5.82	-0.520246
ZINC01554037	-5.82	-0.520246
ZINC00537964	-5.82	-0.520246
ZINC02040987	-5.82	-0.520246
ZINC03870261	-5.82	-0.520246
ZINC05224791	-5.82	-0.520246
ZINC43505242	-5.82	-0.520246
ZINC00156102	-5.82	-0.520246
ZINC12405001	-5.82	-0.520246
ZINC01532172	-5.81	-0.510751
ZINC03870798	-5.81	-0.510751
ZINC04216500	-5.81	-0.510751
ZINC04535605	-5.81	-0.510751
ZINC04577910	-5.81	-0.510751
ZINC04701351	-5.81	-0.510751
ZINC05765028	-5.81	-0.510751
ZINC12405151	-5.81	-0.510751
ZINC01622057	-5.81	-0.510751
ZINC02017308	-5.81	-0.510751
ZINC00001392	-5.8	-0.501257
ZINC00001813	-5.8	-0.501257
ZINC00001924	-5.8	-0.501257
ZINC00213658	-5.8	-0.501257
ZINC00403009	-5.8	-0.501257
ZINC01645025	-5.8	-0.501257
ZINC01678872	-5.8	-0.501257
ZINC01690424	-5.8	-0.501257
ZINC03833968	-5.8	-0.501257
ZINC03860469	-5.8	-0.501257
ZINC05133409	-5.8	-0.501257
ZINC08830661	-5.8	-0.501257
ZINC33979244	-5.8	-0.501257
ZINC19361042	-5.79	-0.491762
ZINC03795857	-5.79	-0.491762
ZINC03872578	-5.79	-0.491762
ZINC06521243	-5.79	-0.491762
ZINC08036012	-5.79	-0.491762
ZINC12501243	-5.79	-0.491762
ZINC15624712	-5.79	-0.491762
ZINC18272248	-5.79	-0.491762
ZINC00156551	-5.79	-0.491762
ZINC02017307	-5.79	-0.491762
ZINC00000221	-5.78	-0.482268
ZINC00037857	-5.78	-0.482268
ZINC00057348	-5.78	-0.482268
ZINC03869480	-5.78	-0.482268
ZINC03871118	-5.78	-0.482268
ZINC03871901	-5.78	-0.482268
ZINC04064545	-5.78	-0.482268
ZINC04539129	-5.78	-0.482268
ZINC04556560	-5.78	-0.482268
ZINC28714422	-5.78	-0.482268
ZINC00001953	-5.78	-0.482268
ZINC00000425	-5.77	-0.472773
ZINC01530365	-5.77	-0.472773
ZINC03830544	-5.77	-0.472773
ZINC03874615	-5.77	-0.472773
ZINC19850502	-5.77	-0.472773
ZINC33979243	-5.77	-0.472773
ZINC00002050	-5.77	-0.472773
ZINC00001264	-5.76	-0.463279
ZINC00001987	-5.76	-0.463279
ZINC00129343	-5.76	-0.463279
ZINC00402956	-5.76	-0.463279
ZINC01530705	-5.76	-0.463279
ZINC01533102	-5.76	-0.463279
ZINC01570485	-5.76	-0.463279
ZINC02001263	-5.76	-0.463279
ZINC03830893	-5.76	-0.463279
ZINC03872750	-5.76	-0.463279
ZINC34919930	-5.76	-0.463279
ZINC43505230	-5.76	-0.463279
ZINC37367094	-5.76	-0.463279
ZINC01997119	-5.75	-0.453785
ZINC03134173	-5.75	-0.453785
ZINC06412036	-5.75	-0.453785
ZINC38664852	-5.75	-0.453785
ZINC00001147	-5.75	-0.453785
ZINC00896223	-5.74	-0.44429
ZINC01565641	-5.74	-0.44429
ZINC02000707	-5.74	-0.44429
ZINC02047879	-5.74	-0.44429
ZINC05438581	-5.74	-0.44429
ZINC16928638	-5.74	-0.44429
ZINC01653229	-5.74	-0.44429
ZINC04284473	-5.74	-0.44429
ZINC00388131	-5.74	-0.44429
ZINC00004778	-5.74	-0.44429
ZINC00071433	-5.73	-0.434796
ZINC00085733	-5.73	-0.434796
ZINC00967522	-5.73	-0.434796
ZINC02040449	-5.73	-0.434796
ZINC04164431	-5.73	-0.434796
ZINC04556848	-5.73	-0.434796
ZINC00153654	-5.73	-0.434796
ZINC00156055	-5.73	-0.434796
ZINC00001689	-5.73	-0.434796
ZINC00001694	-5.73	-0.434796
ZINC00005432	-5.73	-0.434796
ZINC00040149	-5.73	-0.434796
ZINC00520134	-5.73	-0.434796
ZINC07997568	-5.73	-0.434796
ZINC00000602	-5.72	-0.425301
ZINC00057358	-5.72	-0.425301
ZINC00391809	-5.72	-0.425301
ZINC01611080	-5.72	-0.425301
ZINC04218283	-5.72	-0.425301
ZINC00391122	-5.72	-0.425301
ZINC12368795	-5.72	-0.425301
ZINC11681175	-5.72	-0.425301
ZINC19364221	-5.72	-0.425301
ZINC00002101	-5.71	-0.415807
ZINC00009708	-5.71	-0.415807
ZINC00404753	-5.71	-0.415807
ZINC00897320	-5.71	-0.415807
ZINC00901180	-5.71	-0.415807
ZINC01448960	-5.71	-0.415807
ZINC01678581	-5.71	-0.415807
ZINC02047867	-5.71	-0.415807
ZINC03794714	-5.71	-0.415807
ZINC03872751	-5.71	-0.415807
ZINC04215762	-5.71	-0.415807
ZINC14880335	-5.71	-0.415807
ZINC00000290	-5.71	-0.415807
ZINC00156395	-5.71	-0.415807
ZINC00266964	-5.71	-0.415807
ZINC01482072	-5.71	-0.415807
ZINC02040587	-5.71	-0.415807
ZINC00001132	-5.7	-0.406312
ZINC00001469	-5.7	-0.406312
ZINC01532610	-5.7	-0.406312
ZINC01642844	-5.7	-0.406312
ZINC02015558	-5.7	-0.406312
ZINC02558618	-5.7	-0.406312
ZINC03830982	-5.7	-0.406312
ZINC28644947	-5.7	-0.406312
ZINC00000687	-5.7	-0.406312
ZINC00057409	-5.7	-0.406312
ZINC02046896	-5.7	-0.406312
ZINC00056751	-5.7	-0.406312
ZINC43763856	-5.7	-0.406312
ZINC00402652	-5.69	-0.396818
ZINC00402826	-5.69	-0.396818
ZINC01854088	-5.69	-0.396818
ZINC12501397	-5.69	-0.396818
ZINC12859773	-5.69	-0.396818
ZINC00000487	-5.69	-0.396818
ZINC00001064	-5.69	-0.396818
ZINC00001106	-5.69	-0.396818
ZINC00002097	-5.69	-0.396818
ZINC00122765	-5.69	-0.396818
ZINC00968226	-5.69	-0.396818
ZINC03609509	-5.69	-0.396818
ZINC05116305	-5.69	-0.396818
ZINC18275505	-5.69	-0.396818
ZINC00000353	-5.68	-0.387324
ZINC00001422	-5.68	-0.387324
ZINC00230485	-5.68	-0.387324
ZINC00897468	-5.68	-0.387324
ZINC01562166	-5.68	-0.387324
ZINC01705426	-5.68	-0.387324
ZINC02565487	-5.68	-0.387324
ZINC03794711	-5.68	-0.387324
ZINC03830941	-5.68	-0.387324
ZINC03831418	-5.68	-0.387324
ZINC00001869	-5.68	-0.387324
ZINC00154957	-5.68	-0.387324
ZINC00002053	-5.68	-0.387324
ZINC02037958	-5.68	-0.387324
ZINC02558636	-5.68	-0.387324
ZINC02567659	-5.68	-0.387324
ZINC03831425	-5.68	-0.387324
ZINC04217545	-5.68	-0.387324
ZINC01592591	-5.67	-0.377829
ZINC02047514	-5.67	-0.377829
ZINC03830850	-5.67	-0.377829
ZINC03872749	-5.67	-0.377829
ZINC03983907	-5.67	-0.377829
ZINC12358719	-5.67	-0.377829
ZINC16969357	-5.67	-0.377829
ZINC19735108	-5.67	-0.377829
ZINC00058258	-5.67	-0.377829
ZINC00000093	-5.67	-0.377829
ZINC00000982	-5.67	-0.377829
ZINC00386998	-5.67	-0.377829
ZINC00395681	-5.67	-0.377829
ZINC00404451	-5.67	-0.377829
ZINC13558691	-5.67	-0.377829
ZINC00000999	-5.66	-0.368335
ZINC00012614	-5.66	-0.368335
ZINC00039178	-5.66	-0.368335
ZINC00119895	-5.66	-0.368335
ZINC00896098	-5.66	-0.368335
ZINC01529314	-5.66	-0.368335
ZINC01529427	-5.66	-0.368335
ZINC01683250	-5.66	-0.368335
ZINC02036972	-5.66	-0.368335
ZINC04217607	-5.66	-0.368335
ZINC01665742	-5.66	-0.368335
ZINC12502778	-5.66	-0.368335
ZINC13512198	-5.66	-0.368335
ZINC00018079	-5.66	-0.368335
ZINC02012697	-5.66	-0.368335
ZINC03871797	-5.66	-0.368335
ZINC05687459	-5.66	-0.368335
ZINC12341575	-5.66	-0.368335
ZINC00119344	-5.65	-0.35884
ZINC00388200	-5.65	-0.35884
ZINC01530659	-5.65	-0.35884
ZINC01555329	-5.65	-0.35884
ZINC01665396	-5.65	-0.35884
ZINC02017228	-5.65	-0.35884
ZINC02034858	-5.65	-0.35884
ZINC03831522	-5.65	-0.35884
ZINC04897006	-5.65	-0.35884
ZINC00001187	-5.65	-0.35884
ZINC00001316	-5.65	-0.35884
ZINC00001644	-5.65	-0.35884
ZINC00056434	-5.65	-0.35884
ZINC00238077	-5.65	-0.35884
ZINC16970473	-5.65	-0.35884
ZINC38141759	-5.65	-0.35884
ZINC00057290	-5.64	-0.349346
ZINC00135392	-5.64	-0.349346
ZINC00980101	-5.64	-0.349346
ZINC01530805	-5.64	-0.349346
ZINC01552088	-5.64	-0.349346
ZINC02031579	-5.64	-0.349346
ZINC02576766	-5.64	-0.349346
ZINC03830927	-5.64	-0.349346
ZINC04165606	-5.64	-0.349346
ZINC04533905	-5.64	-0.349346
ZINC04623761	-5.64	-0.349346
ZINC01529403	-5.64	-0.349346
ZINC00000523	-5.64	-0.349346
ZINC00004253	-5.64	-0.349346
ZINC01641275	-5.64	-0.349346
ZINC35565237	-5.64	-0.349346
ZINC00000921	-5.63	-0.339851
ZINC00001590	-5.63	-0.339851
ZINC00336542	-5.63	-0.339851
ZINC01567243	-5.63	-0.339851
ZINC03869818	-5.63	-0.339851
ZINC04097301	-5.63	-0.339851
ZINC04212161	-5.63	-0.339851
ZINC12502559	-5.63	-0.339851
ZINC00000558	-5.63	-0.339851
ZINC00001221	-5.63	-0.339851
ZINC00895911	-5.63	-0.339851
ZINC00000491	-5.63	-0.339851
ZINC00002647	-5.63	-0.339851
ZINC03872575	-5.63	-0.339851
ZINC05922359	-5.63	-0.339851
ZINC12358688	-5.63	-0.339851
ZINC00000490	-5.62	-0.330357
ZINC01530660	-5.62	-0.330357
ZINC02046780	-5.62	-0.330357
ZINC02047689	-5.62	-0.330357
ZINC02562219	-5.62	-0.330357
ZINC03830623	-5.62	-0.330357
ZINC03830626	-5.62	-0.330357
ZINC03830891	-5.62	-0.330357
ZINC03872335	-5.62	-0.330357
ZINC04770610	-5.62	-0.330357
ZINC12504260	-5.62	-0.330357
ZINC18187616	-5.62	-0.330357
ZINC37250074	-5.62	-0.330357
ZINC01666982	-5.62	-0.330357
ZINC01849800	-5.62	-0.330357
ZINC00002164	-5.62	-0.330357
ZINC00056400	-5.62	-0.330357
ZINC00083315	-5.62	-0.330357
ZINC02020086	-5.62	-0.330357
ZINC04499039	-5.62	-0.330357
ZINC04899569	-5.62	-0.330357
ZINC18086647	-5.62	-0.330357
ZINC22910917	-5.62	-0.330357
ZINC26252414	-5.62	-0.330357
ZINC56898821	-5.62	-0.330357
ZINC00402827	-5.61	-0.320863
ZINC00896628	-5.61	-0.320863
ZINC01481750	-5.61	-0.320863
ZINC01529316	-5.61	-0.320863
ZINC01736046	-5.61	-0.320863
ZINC01846213	-5.61	-0.320863
ZINC04095793	-5.61	-0.320863
ZINC04556561	-5.61	-0.320863
ZINC06920397	-5.61	-0.320863
ZINC01842749	-5.61	-0.320863
ZINC02516268	-5.61	-0.320863
ZINC00113398	-5.61	-0.320863
ZINC00308379	-5.61	-0.320863
ZINC00897007	-5.61	-0.320863
ZINC01482010	-5.61	-0.320863
ZINC01532582	-5.61	-0.320863
ZINC01576892	-5.61	-0.320863
ZINC02004497	-5.61	-0.320863
ZINC02545102	-5.61	-0.320863
ZINC03830846	-5.61	-0.320863
ZINC03870264	-5.61	-0.320863
ZINC04474613	-5.61	-0.320863
ZINC19167667	-5.61	-0.320863
ZINC19796123	-5.61	-0.320863
ZINC00164504	-5.6	-0.311368
ZINC01669723	-5.6	-0.311368
ZINC03871105	-5.6	-0.311368
ZINC03872996	-5.6	-0.311368
ZINC03875256	-5.6	-0.311368
ZINC12495683	-5.6	-0.311368
ZINC04521662	-5.6	-0.311368
ZINC00002001	-5.6	-0.311368
ZINC00198656	-5.6	-0.311368
ZINC00897225	-5.6	-0.311368
ZINC01800215	-5.6	-0.311368
ZINC02023161	-5.6	-0.311368
ZINC03802188	-5.6	-0.311368
ZINC04228277	-5.6	-0.311368
ZINC38141758	-5.6	-0.311368
ZINC01530808	-5.59	-0.301874
ZINC02018156	-5.59	-0.301874
ZINC03830888	-5.59	-0.301874
ZINC03870514	-5.59	-0.301874
ZINC03875492	-5.59	-0.301874
ZINC04240615	-5.59	-0.301874
ZINC12358706	-5.59	-0.301874
ZINC12358728	-5.59	-0.301874
ZINC12504261	-5.59	-0.301874
ZINC13523661	-5.59	-0.301874
ZINC01577134	-5.59	-0.301874
ZINC00001146	-5.59	-0.301874
ZINC00001646	-5.59	-0.301874
ZINC01543513	-5.59	-0.301874
ZINC01809738	-5.59	-0.301874
ZINC01846269	-5.59	-0.301874
ZINC03802189	-5.59	-0.301874
ZINC03861130	-5.59	-0.301874
ZINC06507068	-5.59	-0.301874
ZINC00083860	-5.58	-0.292379
ZINC03831472	-5.58	-0.292379
ZINC03870075	-5.58	-0.292379
ZINC11592975	-5.58	-0.292379
ZINC00106688	-5.58	-0.292379
ZINC00895199	-5.58	-0.292379
ZINC05273617	-5.58	-0.292379
ZINC00000186	-5.58	-0.292379
ZINC00001640	-5.58	-0.292379
ZINC01542910	-5.58	-0.292379
ZINC01542919	-5.58	-0.292379
ZINC03977994	-5.58	-0.292379
ZINC04216113	-5.58	-0.292379
ZINC04340269	-5.58	-0.292379
ZINC04954387	-5.58	-0.292379
ZINC05934751	-5.58	-0.292379
ZINC11612315	-5.58	-0.292379
ZINC18169010	-5.58	-0.292379
ZINC21985248	-5.58	-0.292379
ZINC35342784	-5.58	-0.292379
ZINC00000905	-5.57	-0.282885
ZINC00091137	-5.57	-0.282885
ZINC01846219	-5.57	-0.282885
ZINC03830387	-5.57	-0.282885
ZINC03869714	-5.57	-0.282885
ZINC03995890	-5.57	-0.282885
ZINC11847581	-5.57	-0.282885
ZINC12503278	-5.57	-0.282885
ZINC18085533	-5.57	-0.282885
ZINC19735109	-5.57	-0.282885
ZINC26167988	-5.57	-0.282885
ZINC00000446	-5.57	-0.282885
ZINC00000686	-5.57	-0.282885
ZINC00001936	-5.57	-0.282885
ZINC00049153	-5.57	-0.282885
ZINC00402766	-5.57	-0.282885
ZINC00896985	-5.57	-0.282885
ZINC01532839	-5.57	-0.282885
ZINC03831615	-5.57	-0.282885
ZINC19419113	-5.57	-0.282885
ZINC28226478	-5.57	-0.282885
ZINC00001447	-5.56	-0.27339
ZINC00002009	-5.56	-0.27339
ZINC00129408	-5.56	-0.27339
ZINC00493086	-5.56	-0.27339
ZINC12503924	-5.56	-0.27339
ZINC33979245	-5.56	-0.27339
ZINC38141553	-5.56	-0.27339
ZINC00000194	-5.56	-0.27339
ZINC00392007	-5.56	-0.27339
ZINC02014875	-5.56	-0.27339
ZINC01614293	-5.56	-0.27339
ZINC01842732	-5.56	-0.27339
ZINC03647976	-5.56	-0.27339
ZINC03796581	-5.56	-0.27339
ZINC03918138	-5.56	-0.27339
ZINC11616249	-5.56	-0.27339
ZINC00156288	-5.55	-0.263896
ZINC03830180	-5.55	-0.263896
ZINC04165550	-5.55	-0.263896
ZINC04676408	-5.55	-0.263896
ZINC03871464	-5.55	-0.263896
ZINC00000534	-5.55	-0.263896
ZINC00002116	-5.55	-0.263896
ZINC00002137	-5.55	-0.263896
ZINC00057256	-5.55	-0.263896
ZINC00156801	-5.55	-0.263896
ZINC01688939	-5.55	-0.263896
ZINC03869970	-5.55	-0.263896
ZINC08586036	-5.55	-0.263896
ZINC01615327	-5.54	-0.254401
ZINC01648938	-5.54	-0.254401
ZINC02555138	-5.54	-0.254401
ZINC03830889	-5.54	-0.254401
ZINC05425133	-5.54	-0.254401
ZINC12503488	-5.54	-0.254401
ZINC13436579	-5.54	-0.254401
ZINC18165360	-5.54	-0.254401
ZINC18169763	-5.54	-0.254401
ZINC00967630	-5.54	-0.254401
ZINC00002646	-5.54	-0.254401
ZINC00043420	-5.54	-0.254401
ZINC00061326	-5.54	-0.254401
ZINC01089661	-5.54	-0.254401
ZINC01482137	-5.54	-0.254401
ZINC03831540	-5.54	-0.254401
ZINC04217471	-5.54	-0.254401
ZINC16052425	-5.54	-0.254401
ZINC00001712	-5.53	-0.244907
ZINC00066090	-5.53	-0.244907
ZINC00109930	-5.53	-0.244907
ZINC01529536	-5.53	-0.244907
ZINC01530799	-5.53	-0.244907
ZINC02545105	-5.53	-0.244907
ZINC02568180	-5.53	-0.244907
ZINC04556491	-5.53	-0.244907
ZINC19203125	-5.53	-0.244907
ZINC37250077	-5.53	-0.244907
ZINC00004949	-5.53	-0.244907
ZINC39475587	-5.53	-0.244907
ZINC00000018	-5.53	-0.244907
ZINC00002243	-5.53	-0.244907
ZINC01481718	-5.53	-0.244907
ZINC03977823	-5.53	-0.244907
ZINC38140838	-5.53	-0.244907
ZINC00084153	-5.52	-0.235413
ZINC00404329	-5.52	-0.235413
ZINC01595003	-5.52	-0.235413
ZINC01690991	-5.52	-0.235413
ZINC03641749	-5.52	-0.235413
ZINC03830569	-5.52	-0.235413
ZINC00058172	-5.52	-0.235413
ZINC00057731	-5.52	-0.235413
ZINC00537842	-5.52	-0.235413
ZINC01609644	-5.52	-0.235413
ZINC02018052	-5.52	-0.235413
ZINC02384689	-5.52	-0.235413
ZINC08024689	-5.52	-0.235413
ZINC08581350	-5.52	-0.235413
ZINC16382907	-5.52	-0.235413
ZINC00000825	-5.51	-0.225918
ZINC00493085	-5.51	-0.225918
ZINC01664879	-5.51	-0.225918
ZINC01666628	-5.51	-0.225918
ZINC03641748	-5.51	-0.225918
ZINC03860153	-5.51	-0.225918
ZINC04974291	-5.51	-0.225918
ZINC06091549	-5.51	-0.225918
ZINC18274777	-5.51	-0.225918
ZINC01693941	-5.51	-0.225918
ZINC00001695	-5.51	-0.225918
ZINC00002214	-5.51	-0.225918
ZINC00968303	-5.51	-0.225918
ZINC01846204	-5.51	-0.225918
ZINC01530806	-5.5	-0.216424
ZINC01683616	-5.5	-0.216424
ZINC03956731	-5.5	-0.216424
ZINC00001303	-5.5	-0.216424
ZINC00001217	-5.5	-0.216424
ZINC00001506	-5.5	-0.216424
ZINC00050219	-5.5	-0.216424
ZINC00135711	-5.5	-0.216424
ZINC00300858	-5.5	-0.216424
ZINC01530803	-5.5	-0.216424
ZINC02020019	-5.5	-0.216424
ZINC00336994	-5.49	-0.206929
ZINC00485468	-5.49	-0.206929
ZINC01020828	-5.49	-0.206929
ZINC01530771	-5.49	-0.206929
ZINC02039219	-5.49	-0.206929
ZINC03798247	-5.49	-0.206929
ZINC03860353	-5.49	-0.206929
ZINC03872191	-5.49	-0.206929
ZINC38664850	-5.49	-0.206929
ZINC84462581	-5.49	-0.206929
ZINC00394334	-5.49	-0.206929
ZINC01530464	-5.49	-0.206929
ZINC01693942	-5.49	-0.206929
ZINC01481755	-5.49	-0.206929
ZINC03812933	-5.49	-0.206929
ZINC03932233	-5.49	-0.206929
ZINC05193039	-5.49	-0.206929
ZINC06845558	-5.49	-0.206929
ZINC00000951	-5.48	-0.197435
ZINC00001660	-5.48	-0.197435
ZINC00125006	-5.48	-0.197435
ZINC00169811	-5.48	-0.197435
ZINC02041003	-5.48	-0.197435
ZINC13454194	-5.48	-0.197435
ZINC18099446	-5.48	-0.197435
ZINC19230134	-5.48	-0.197435
ZINC31308651	-5.48	-0.197435
ZINC00057408	-5.48	-0.197435
ZINC00000125	-5.48	-0.197435
ZINC00001270	-5.48	-0.197435
ZINC00002209	-5.48	-0.197435
ZINC00403036	-5.48	-0.197435
ZINC00404157	-5.48	-0.197435
ZINC01533116	-5.48	-0.197435
ZINC03861151	-5.48	-0.197435
ZINC04557040	-5.48	-0.197435
ZINC04655401	-5.48	-0.197435
ZINC05842327	-5.48	-0.197435
ZINC06072466	-5.48	-0.197435
ZINC19203134	-5.48	-0.197435
ZINC39741168	-5.48	-0.197435
ZINC01482167	-5.47	-0.18794
ZINC03860836	-5.47	-0.18794
ZINC03870797	-5.47	-0.18794
ZINC04556539	-5.47	-0.18794
ZINC15880092	-5.47	-0.18794
ZINC00000741	-5.47	-0.18794
ZINC00967571	-5.47	-0.18794
ZINC04164422	-5.47	-0.18794
ZINC04217241	-5.47	-0.18794
ZINC19795995	-5.47	-0.18794
ZINC38140837	-5.47	-0.18794
ZINC01664877	-5.46	-0.178446
ZINC01683362	-5.46	-0.178446
ZINC03079364	-5.46	-0.178446
ZINC03830894	-5.46	-0.178446
ZINC03870077	-5.46	-0.178446
ZINC03874402	-5.46	-0.178446
ZINC17654192	-5.46	-0.178446
ZINC00901103	-5.46	-0.178446
ZINC02567933	-5.46	-0.178446
ZINC00000615	-5.46	-0.178446
ZINC00000814	-5.46	-0.178446
ZINC00063264	-5.46	-0.178446
ZINC02032367	-5.46	-0.178446
ZINC05179119	-5.46	-0.178446
ZINC08576523	-5.46	-0.178446
ZINC38407010	-5.46	-0.178446
ZINC00000563	-5.45	-0.168952
ZINC00896626	-5.45	-0.168952
ZINC01481887	-5.45	-0.168952
ZINC01530303	-5.45	-0.168952
ZINC02126310	-5.45	-0.168952
ZINC04073375	-5.45	-0.168952
ZINC04095761	-5.45	-0.168952
ZINC06165883	-5.45	-0.168952
ZINC12501700	-5.45	-0.168952
ZINC33670606	-5.45	-0.168952
ZINC38141552	-5.45	-0.168952
ZINC00000693	-5.45	-0.168952
ZINC00052604	-5.45	-0.168952
ZINC00002088	-5.45	-0.168952
ZINC00895113	-5.45	-0.168952
ZINC01433280	-5.45	-0.168952
ZINC01994638	-5.45	-0.168952
ZINC06069212	-5.45	-0.168952
ZINC12502753	-5.45	-0.168952
ZINC00129406	-5.44	-0.159457
ZINC00164985	-5.44	-0.159457
ZINC00899007	-5.44	-0.159457
ZINC01020829	-5.44	-0.159457
ZINC03861736	-5.44	-0.159457
ZINC04165583	-5.44	-0.159457
ZINC04758250	-5.44	-0.159457
ZINC06361564	-5.44	-0.159457
ZINC09209372	-5.44	-0.159457
ZINC00000267	-5.44	-0.159457
ZINC00391820	-5.44	-0.159457
ZINC02015035	-5.44	-0.159457
ZINC02040371	-5.44	-0.159457
ZINC04213203	-5.44	-0.159457
ZINC00002086	-5.43	-0.149963
ZINC00113446	-5.43	-0.149963
ZINC01634341	-5.43	-0.149963
ZINC03991693	-5.43	-0.149963
ZINC00113439	-5.43	-0.149963
ZINC01694184	-5.43	-0.149963
ZINC03813010	-5.43	-0.149963
ZINC03831529	-5.43	-0.149963
ZINC04716338	-5.43	-0.149963
ZINC12402940	-5.43	-0.149963
ZINC12503151	-5.43	-0.149963
ZINC00895934	-5.42	-0.140468
ZINC01090563	-5.42	-0.140468
ZINC01571045	-5.42	-0.140468
ZINC01842909	-5.42	-0.140468
ZINC03870258	-5.42	-0.140468
ZINC03870433	-5.42	-0.140468
ZINC03875720	-5.42	-0.140468
ZINC19230190	-5.42	-0.140468
ZINC00001384	-5.42	-0.140468
ZINC00001059	-5.42	-0.140468
ZINC01618541	-5.42	-0.140468
ZINC03869451	-5.42	-0.140468
ZINC04899849	-5.42	-0.140468
ZINC00001124	-5.41	-0.130974
ZINC00369431	-5.41	-0.130974
ZINC00402767	-5.41	-0.130974
ZINC01532814	-5.41	-0.130974
ZINC03870799	-5.41	-0.130974
ZINC04097426	-5.41	-0.130974
ZINC04692811	-5.41	-0.130974
ZINC00002158	-5.41	-0.130974
ZINC00967515	-5.41	-0.130974
ZINC01529323	-5.41	-0.130974
ZINC03787626	-5.41	-0.130974
ZINC04899848	-5.41	-0.130974
ZINC00001866	-5.4	-0.121479
ZINC00391850	-5.4	-0.121479
ZINC00404039	-5.4	-0.121479
ZINC00895323	-5.4	-0.121479
ZINC01768420	-5.4	-0.121479
ZINC03792328	-5.4	-0.121479
ZINC03813668	-5.4	-0.121479
ZINC03869816	-5.4	-0.121479
ZINC01673124	-5.4	-0.121479
ZINC00005472	-5.4	-0.121479
ZINC00967520	-5.4	-0.121479
ZINC03830221	-5.4	-0.121479
ZINC03984032	-5.4	-0.121479
ZINC04000052	-5.4	-0.121479
ZINC12358687	-5.4	-0.121479
ZINC17722575	-5.4	-0.121479
ZINC00008687	-5.39	-0.111985
ZINC00057633	-5.39	-0.111985
ZINC01530772	-5.39	-0.111985
ZINC03861288	-5.39	-0.111985
ZINC04475051	-5.39	-0.111985
ZINC12501627	-5.39	-0.111985
ZINC24987226	-5.39	-0.111985
ZINC00001677	-5.39	-0.111985
ZINC00002012	-5.39	-0.111985
ZINC01666831	-5.39	-0.111985
ZINC03871094	-5.39	-0.111985
ZINC03872694	-5.39	-0.111985
ZINC03875798	-5.39	-0.111985
ZINC04102247	-5.39	-0.111985
ZINC00001451	-5.38	-0.102491
ZINC00049154	-5.38	-0.102491
ZINC01651946	-5.38	-0.102491
ZINC03872997	-5.38	-0.102491
ZINC04045568	-5.38	-0.102491
ZINC04105014	-5.38	-0.102491
ZINC04556928	-5.38	-0.102491
ZINC12504088	-5.38	-0.102491
ZINC03581280	-5.38	-0.102491
ZINC57938326	-5.38	-0.102491
ZINC00000552	-5.38	-0.102491
ZINC00001899	-5.38	-0.102491
ZINC00002008	-5.38	-0.102491
ZINC03869945	-5.38	-0.102491
ZINC09111944	-5.38	-0.102491
ZINC00142824	-5.37	-0.0929961
ZINC00391849	-5.37	-0.0929961
ZINC01506886	-5.37	-0.0929961
ZINC01532708	-5.37	-0.0929961
ZINC01542933	-5.37	-0.0929961
ZINC12359946	-5.37	-0.0929961
ZINC13507674	-5.37	-0.0929961
ZINC13549850	-5.37	-0.0929961
ZINC30320646	-5.37	-0.0929961
ZINC34800312	-5.37	-0.0929961
ZINC00002234	-5.37	-0.0929961
ZINC01542914	-5.37	-0.0929961
ZINC01678582	-5.37	-0.0929961
ZINC02018620	-5.37	-0.0929961
ZINC03823492	-5.37	-0.0929961
ZINC03832269	-5.37	-0.0929961
ZINC03873957	-5.37	-0.0929961
ZINC04498292	-5.37	-0.0929961
ZINC04578118	-5.37	-0.0929961
ZINC13603003	-5.37	-0.0929961
ZINC58438006	-5.37	-0.0929961
ZINC01530800	-5.36	-0.0835017
ZINC02539629	-5.36	-0.0835017
ZINC03870074	-5.36	-0.0835017
ZINC03870259	-5.36	-0.0835017
ZINC04095696	-5.36	-0.0835017
ZINC04556850	-5.36	-0.0835017
ZINC00001131	-5.36	-0.0835017
ZINC00001707	-5.36	-0.0835017
ZINC00113389	-5.36	-0.0835017
ZINC00607816	-5.36	-0.0835017
ZINC04027061	-5.36	-0.0835017
ZINC00001091	-5.35	-0.0740072
ZINC01695721	-5.35	-0.0740072
ZINC03201893	-5.35	-0.0740072
ZINC03869483	-5.35	-0.0740072
ZINC04098901	-5.35	-0.0740072
ZINC12358775	-5.35	-0.0740072
ZINC13434883	-5.35	-0.0740072
ZINC19300052	-5.35	-0.0740072
ZINC29747245	-5.35	-0.0740072
ZINC33670607	-5.35	-0.0740072
ZINC00000053	-5.35	-0.0740072
ZINC00119457	-5.35	-0.0740072
ZINC06667724	-5.35	-0.0740072
ZINC00002029	-5.35	-0.0740072
ZINC00002067	-5.35	-0.0740072
ZINC03806239	-5.35	-0.0740072
ZINC01664878	-5.34	-0.0645128
ZINC01785781	-5.34	-0.0645128
ZINC02087308	-5.34	-0.0645128
ZINC03830890	-5.34	-0.0645128
ZINC03860468	-5.34	-0.0645128
ZINC03869938	-5.34	-0.0645128
ZINC12503143	-5.34	-0.0645128
ZINC08830663	-5.34	-0.0645128
ZINC00003837	-5.34	-0.0645128
ZINC00006228	-5.34	-0.0645128
ZINC00074838	-5.34	-0.0645128
ZINC01530736	-5.34	-0.0645128
ZINC03873955	-5.34	-0.0645128
ZINC04134439	-5.34	-0.0645128
ZINC00000083	-5.33	-0.0550184
ZINC00897141	-5.33	-0.0550184
ZINC02508203	-5.33	-0.0550184
ZINC04216698	-5.33	-0.0550184
ZINC12503833	-5.33	-0.0550184
ZINC21982226	-5.33	-0.0550184
ZINC00001337	-5.33	-0.0550184
ZINC00007048	-5.33	-0.0550184
ZINC00077255	-5.33	-0.0550184
ZINC02545304	-5.33	-0.0550184
ZINC02560357	-5.33	-0.0550184
ZINC03203426	-5.33	-0.0550184
ZINC12503147	-5.33	-0.0550184
ZINC13493677	-5.33	-0.0550184
ZINC01529592	-5.32	-0.0455239
ZINC01531085	-5.32	-0.0455239
ZINC01532176	-5.32	-0.0455239
ZINC01843030	-5.32	-0.0455239
ZINC03861735	-5.32	-0.0455239
ZINC04535613	-5.32	-0.0455239
ZINC13431061	-5.32	-0.0455239
ZINC21297783	-5.32	-0.0455239
ZINC01637721	-5.32	-0.0455239
ZINC02242749	-5.32	-0.0455239
ZINC03803136	-5.32	-0.0455239
ZINC08377546	-5.32	-0.0455239
ZINC12503321	-5.32	-0.0455239
ZINC00000351	-5.31	-0.0360295
ZINC00002238	-5.31	-0.0360295
ZINC00260476	-5.31	-0.0360295
ZINC01543408	-5.31	-0.0360295
ZINC01570486	-5.31	-0.0360295
ZINC03860152	-5.31	-0.0360295
ZINC03871119	-5.31	-0.0360295
ZINC03871614	-5.31	-0.0360295
ZINC03875865	-5.31	-0.0360295
ZINC06761381	-5.31	-0.0360295
ZINC21981379	-5.31	-0.0360295
ZINC00000315	-5.31	-0.0360295
ZINC04215584	-5.31	-0.0360295
ZINC00001585	-5.3	-0.0265351
ZINC00901022	-5.3	-0.0265351
ZINC01482183	-5.3	-0.0265351
ZINC01683094	-5.3	-0.0265351
ZINC02039561	-5.3	-0.0265351
ZINC03830887	-5.3	-0.0265351
ZINC03953815	-5.3	-0.0265351
ZINC13612559	-5.3	-0.0265351
ZINC00001411	-5.3	-0.0265351
ZINC01529747	-5.3	-0.0265351
ZINC01530830	-5.3	-0.0265351
ZINC01586756	-5.3	-0.0265351
ZINC08830666	-5.3	-0.0265351
ZINC00332199	-5.3	-0.0265351
ZINC00394355	-5.3	-0.0265351
ZINC03775644	-5.3	-0.0265351
ZINC03872426	-5.3	-0.0265351
ZINC04878369	-5.3	-0.0265351
ZINC05700698	-5.3	-0.0265351
ZINC00056609	-5.29	-0.0170406
ZINC01481959	-5.29	-0.0170406
ZINC02047002	-5.29	-0.0170406
ZINC03108048	-5.29	-0.0170406
ZINC03870072	-5.29	-0.0170406
ZINC12501179	-5.29	-0.0170406
ZINC34781663	-5.29	-0.0170406
ZINC00000811	-5.29	-0.0170406
ZINC01570964	-5.29	-0.0170406
ZINC04217413	-5.29	-0.0170406
ZINC06524892	-5.29	-0.0170406
ZINC18145500	-5.29	-0.0170406
ZINC00051581	-5.28	-0.00754619
ZINC00099696	-5.28	-0.00754619
ZINC01529532	-5.28	-0.00754619
ZINC01636704	-5.28	-0.00754619
ZINC01649339	-5.28	-0.00754619
ZINC02577585	-5.28	-0.00754619
ZINC18279942	-5.28	-0.00754619
ZINC22011868	-5.28	-0.00754619
ZINC00001927	-5.28	-0.00754619
ZINC00001916	-5.28	-0.00754619
ZINC00008558	-5.28	-0.00754619
ZINC00033882	-5.28	-0.00754619
ZINC02046924	-5.28	-0.00754619
ZINC03875041	-5.28	-0.00754619
ZINC00001944	-5.27	0.00194824
ZINC00002055	-5.27	0.00194824
ZINC02039069	-5.27	0.00194824
ZINC00001652	-5.27	0.00194824
ZINC00158421	-5.27	0.00194824
ZINC00345566	-5.27	0.00194824
ZINC12339607	-5.27	0.00194824
ZINC72266312	-5.27	0.00194824
ZINC00006226	-5.26	0.0114427
ZINC00895129	-5.26	0.0114427
ZINC01591814	-5.26	0.0114427
ZINC01729594	-5.26	0.0114427
ZINC02562358	-5.26	0.0114427
ZINC03869482	-5.26	0.0114427
ZINC03870260	-5.26	0.0114427
ZINC03872190	-5.26	0.0114427
ZINC04195039	-5.26	0.0114427
ZINC06096244	-5.26	0.0114427
ZINC13435056	-5.26	0.0114427
ZINC00086535	-5.26	0.0114427
ZINC01693537	-5.26	0.0114427
ZINC03798074	-5.26	0.0114427
ZINC04072148	-5.26	0.0114427
ZINC06117199	-5.26	0.0114427
ZINC13815079	-5.26	0.0114427
ZINC00002151	-5.25	0.0209371
ZINC00155694	-5.25	0.0209371
ZINC00332634	-5.25	0.0209371
ZINC01481869	-5.25	0.0209371
ZINC03830314	-5.25	0.0209371
ZINC03875416	-5.25	0.0209371
ZINC12501434	-5.25	0.0209371
ZINC13542567	-5.25	0.0209371
ZINC13828133	-5.25	0.0209371
ZINC53683221	-5.25	0.0209371
ZINC00968043	-5.25	0.0209371
ZINC02043461	-5.25	0.0209371
ZINC02383173	-5.25	0.0209371
ZINC02492143	-5.25	0.0209371
ZINC04499047	-5.25	0.0209371
ZINC00001504	-5.24	0.0304315
ZINC00901249	-5.24	0.0304315
ZINC00902159	-5.24	0.0304315
ZINC02244322	-5.24	0.0304315
ZINC03830983	-5.24	0.0304315
ZINC05988533	-5.24	0.0304315
ZINC13551914	-5.24	0.0304315
ZINC17061339	-5.24	0.0304315
ZINC18043251	-5.24	0.0304315
ZINC00001242	-5.24	0.0304315
ZINC00020255	-5.24	0.0304315
ZINC00066064	-5.24	0.0304315
ZINC02028345	-5.24	0.0304315
ZINC00000226	-5.23	0.039926
ZINC00074762	-5.23	0.039926
ZINC01438251	-5.23	0.039926
ZINC01482158	-5.23	0.039926
ZINC03830220	-5.23	0.039926
ZINC04228260	-5.23	0.039926
ZINC36379082	-5.23	0.039926
ZINC39357503	-5.23	0.039926
ZINC01530417	-5.23	0.039926
ZINC00000273	-5.23	0.039926
ZINC00895330	-5.23	0.039926
ZINC01481766	-5.23	0.039926
ZINC01661187	-5.23	0.039926
ZINC02005305	-5.23	0.039926
ZINC05424950	-5.23	0.039926
ZINC05881483	-5.23	0.039926
ZINC06158058	-5.23	0.039926
ZINC19796130	-5.23	0.039926
ZINC00057135	-5.22	0.0494204
ZINC00156517	-5.22	0.0494204
ZINC00164395	-5.22	0.0494204
ZINC00389770	-5.22	0.0494204
ZINC00896658	-5.22	0.0494204
ZINC01843029	-5.22	0.0494204
ZINC03641270	-5.22	0.0494204
ZINC03872189	-5.22	0.0494204
ZINC12501969	-5.22	0.0494204
ZINC18269576	-5.22	0.0494204
ZINC00119283	-5.22	0.0494204
ZINC01543478	-5.22	0.0494204
ZINC00156946	-5.21	0.0589148
ZINC00389773	-5.21	0.0589148
ZINC01529320	-5.21	0.0589148
ZINC01530546	-5.21	0.0589148
ZINC01532179	-5.21	0.0589148
ZINC01532749	-5.21	0.0589148
ZINC01699878	-5.21	0.0589148
ZINC01733926	-5.21	0.0589148
ZINC01843064	-5.21	0.0589148
ZINC03861213	-5.21	0.0589148
ZINC03861759	-5.21	0.0589148
ZINC03927870	-5.21	0.0589148
ZINC11592523	-5.21	0.0589148
ZINC00283596	-5.21	0.0589148
ZINC00001385	-5.21	0.0589148
ZINC03872427	-5.21	0.0589148
ZINC07997571	-5.21	0.0589148
ZINC18154848	-5.21	0.0589148
ZINC18996118	-5.21	0.0589148
ZINC00002183	-5.2	0.0684093
ZINC00388473	-5.2	0.0684093
ZINC01532525	-5.2	0.0684093
ZINC01545856	-5.2	0.0684093
ZINC02040175	-5.2	0.0684093
ZINC03830251	-5.2	0.0684093
ZINC03834164	-5.2	0.0684093
ZINC03875912	-5.2	0.0684093
ZINC03929022	-5.2	0.0684093
ZINC09209371	-5.2	0.0684093
ZINC11592756	-5.2	0.0684093
ZINC04474522	-5.2	0.0684093
ZINC12502232	-5.2	0.0684093
ZINC00000711	-5.19	0.0779037
ZINC00001683	-5.19	0.0779037
ZINC01530244	-5.19	0.0779037
ZINC03073318	-5.19	0.0779037
ZINC04258316	-5.19	0.0779037
ZINC04475105	-5.19	0.0779037
ZINC13209429	-5.19	0.0779037
ZINC34792253	-5.19	0.0779037
ZINC01699888	-5.19	0.0779037
ZINC03801186	-5.19	0.0779037
ZINC08674155	-5.19	0.0779037
ZINC00001505	-5.19	0.0779037
ZINC00032352	-5.19	0.0779037
ZINC01532583	-5.19	0.0779037
ZINC00161958	-5.18	0.0873981
ZINC03870708	-5.18	0.0873981
ZINC03875896	-5.18	0.0873981
ZINC04141711	-5.18	0.0873981
ZINC12501387	-5.18	0.0873981
ZINC12501389	-5.18	0.0873981
ZINC00105196	-5.18	0.0873981
ZINC01532514	-5.18	0.0873981
ZINC00154758	-5.18	0.0873981
ZINC00967928	-5.18	0.0873981
ZINC01530572	-5.18	0.0873981
ZINC02047624	-5.18	0.0873981
ZINC02569748	-5.18	0.0873981
ZINC16052385	-5.18	0.0873981
ZINC01530846	-5.17	0.0968926
ZINC01785780	-5.17	0.0968926
ZINC03861733	-5.17	0.0968926
ZINC04353761	-5.17	0.0968926
ZINC04535606	-5.17	0.0968926
ZINC12504304	-5.17	0.0968926
ZINC00403033	-5.17	0.0968926
ZINC02567989	-5.17	0.0968926
ZINC04245710	-5.17	0.0968926
ZINC06071881	-5.17	0.0968926
ZINC08551464	-5.17	0.0968926
ZINC12360704	-5.17	0.0968926
ZINC00001028	-5.16	0.106387
ZINC00001350	-5.16	0.106387
ZINC00389771	-5.16	0.106387
ZINC01530298	-5.16	0.106387
ZINC01530958	-5.16	0.106387
ZINC02043126	-5.16	0.106387
ZINC03645374	-5.16	0.106387
ZINC04195040	-5.16	0.106387
ZINC13831809	-5.16	0.106387
ZINC01532729	-5.16	0.106387
ZINC00001052	-5.16	0.106387
ZINC00113378	-5.16	0.106387
ZINC02041101	-5.16	0.106387
ZINC04632115	-5.16	0.106387
ZINC32911469	-5.16	0.106387
ZINC00039541	-5.15	0.115881
ZINC00896168	-5.15	0.115881
ZINC01492231	-5.15	0.115881
ZINC03830968	-5.15	0.115881
ZINC03869963	-5.15	0.115881
ZINC03870076	-5.15	0.115881
ZINC04097409	-5.15	0.115881
ZINC05613302	-5.15	0.115881
ZINC14951284	-5.15	0.115881
ZINC03881426	-5.15	0.115881
ZINC05765078	-5.15	0.115881
ZINC16051972	-5.15	0.115881
ZINC00036685	-5.14	0.125376
ZINC00260477	-5.14	0.125376
ZINC01530710	-5.14	0.125376
ZINC02558033	-5.14	0.125376
ZINC03922156	-5.14	0.125376
ZINC04533906	-5.14	0.125376
ZINC05620508	-5.14	0.125376
ZINC05830133	-5.14	0.125376
ZINC19418960	-5.14	0.125376
ZINC22064260	-5.14	0.125376
ZINC01562157	-5.14	0.125376
ZINC02026960	-5.14	0.125376
ZINC13512210	-5.14	0.125376
ZINC00001130	-5.14	0.125376
ZINC01529210	-5.14	0.125376
ZINC01759558	-5.14	0.125376
ZINC03883775	-5.14	0.125376
ZINC00013246	-5.13	0.13487
ZINC00097685	-5.13	0.13487
ZINC01092752	-5.13	0.13487
ZINC01700946	-5.13	0.13487
ZINC02169795	-5.13	0.13487
ZINC04195038	-5.13	0.13487
ZINC04213449	-5.13	0.13487
ZINC06582049	-5.13	0.13487
ZINC16051516	-5.13	0.13487
ZINC00404394	-5.13	0.13487
ZINC00057380	-5.13	0.13487
ZINC00388541	-5.13	0.13487
ZINC00388739	-5.13	0.13487
ZINC02046843	-5.13	0.13487
ZINC04464082	-5.13	0.13487
ZINC00057002	-5.12	0.144365
ZINC00157595	-5.12	0.144365
ZINC00391103	-5.12	0.144365
ZINC01532676	-5.12	0.144365
ZINC01618046	-5.12	0.144365
ZINC01682176	-5.12	0.144365
ZINC04096161	-5.12	0.144365
ZINC05844289	-5.12	0.144365
ZINC12503794	-5.12	0.144365
ZINC14516984	-5.12	0.144365
ZINC34617698	-5.12	0.144365
ZINC00291743	-5.12	0.144365
ZINC00001549	-5.12	0.144365
ZINC01319200	-5.12	0.144365
ZINC01529745	-5.12	0.144365
ZINC01846079	-5.12	0.144365
ZINC03869321	-5.12	0.144365
ZINC12502220	-5.12	0.144365
ZINC00901316	-5.11	0.153859
ZINC01532614	-5.11	0.153859
ZINC09007749	-5.11	0.153859
ZINC18284778	-5.11	0.153859
ZINC12954051	-5.11	0.153859
ZINC00001233	-5.11	0.153859
ZINC00001249	-5.11	0.153859
ZINC00113418	-5.11	0.153859
ZINC03873977	-5.11	0.153859
ZINC03830966	-5.1	0.163354
ZINC03872998	-5.1	0.163354
ZINC04096360	-5.1	0.163354
ZINC04215768	-5.1	0.163354
ZINC04353646	-5.1	0.163354
ZINC04532783	-5.1	0.163354
ZINC00395523	-5.1	0.163354
ZINC01532765	-5.1	0.163354
ZINC00001380	-5.1	0.163354
ZINC00967941	-5.1	0.163354
ZINC01542534	-5.1	0.163354
ZINC03830316	-5.1	0.163354
ZINC04654665	-5.1	0.163354
ZINC19166988	-5.1	0.163354
ZINC00002294	-5.09	0.172848
ZINC00391973	-5.09	0.172848
ZINC00895509	-5.09	0.172848
ZINC00901251	-5.09	0.172848
ZINC01532813	-5.09	0.172848
ZINC03641271	-5.09	0.172848
ZINC04578224	-5.09	0.172848
ZINC12405097	-5.09	0.172848
ZINC13517187	-5.09	0.172848
ZINC18089664	-5.09	0.172848
ZINC34828682	-5.09	0.172848
ZINC08214395	-5.09	0.172848
ZINC00388198	-5.09	0.172848
ZINC03951312	-5.09	0.172848
ZINC04228258	-5.09	0.172848
ZINC61389322	-5.09	0.172848
ZINC00156709	-5.08	0.182342
ZINC00895314	-5.08	0.182342
ZINC01546170	-5.08	0.182342
ZINC01718579	-5.08	0.182342
ZINC02034328	-5.08	0.182342
ZINC02170217	-5.08	0.182342
ZINC05762010	-5.08	0.182342
ZINC34676245	-5.08	0.182342
ZINC01544807	-5.08	0.182342
ZINC04701527	-5.08	0.182342
ZINC00150537	-5.08	0.182342
ZINC00388238	-5.08	0.182342
ZINC03830727	-5.08	0.182342
ZINC03860188	-5.08	0.182342
ZINC04214241	-5.08	0.182342
ZINC08830664	-5.08	0.182342
ZINC11616739	-5.08	0.182342
ZINC17299272	-5.08	0.182342
ZINC00001084	-5.07	0.191837
ZINC02002061	-5.07	0.191837
ZINC02015965	-5.07	0.191837
ZINC02033854	-5.07	0.191837
ZINC02555136	-5.07	0.191837
ZINC04353300	-5.07	0.191837
ZINC05978207	-5.07	0.191837
ZINC11422512	-5.07	0.191837
ZINC12494450	-5.07	0.191837
ZINC12501629	-5.07	0.191837
ZINC21297308	-5.07	0.191837
ZINC38664847	-5.07	0.191837
ZINC00388386	-5.07	0.191837
ZINC00404396	-5.07	0.191837
ZINC01692494	-5.07	0.191837
ZINC00001696	-5.07	0.191837
ZINC00001808	-5.07	0.191837
ZINC03869322	-5.07	0.191837
ZINC01693772	-5.06	0.201331
ZINC01701826	-5.06	0.201331
ZINC01995394	-5.06	0.201331
ZINC03869817	-5.06	0.201331
ZINC03870709	-5.06	0.201331
ZINC03871381	-5.06	0.201331
ZINC05613301	-5.06	0.201331
ZINC00001209	-5.06	0.201331
ZINC01609645	-5.06	0.201331
ZINC02016125	-5.06	0.201331
ZINC03873927	-5.06	0.201331
ZINC00005467	-5.05	0.210826
ZINC00120249	-5.05	0.210826
ZINC00968143	-5.05	0.210826
ZINC01529898	-5.05	0.210826
ZINC02015538	-5.05	0.210826
ZINC02539702	-5.05	0.210826
ZINC03606178	-5.05	0.210826
ZINC03860903	-5.05	0.210826
ZINC03870800	-5.05	0.210826
ZINC04097225	-5.05	0.210826
ZINC06468484	-5.05	0.210826
ZINC12503204	-5.05	0.210826
ZINC35340842	-5.05	0.210826
ZINC00388428	-5.05	0.210826
ZINC38276539	-5.05	0.210826
ZINC01530922	-5.05	0.210826
ZINC03869448	-5.05	0.210826
ZINC03959242	-5.05	0.210826
ZINC08754389	-5.05	0.210826
ZINC11616587	-5.05	0.210826
ZINC00161956	-5.04	0.22032
ZINC00388332	-5.04	0.22032
ZINC01666745	-5.04	0.22032
ZINC03831050	-5.04	0.22032
ZINC03831051	-5.04	0.22032
ZINC03997608	-5.04	0.22032
ZINC04261920	-5.04	0.22032
ZINC05424660	-5.04	0.22032
ZINC13298313	-5.04	0.22032
ZINC34676244	-5.04	0.22032
ZINC01482197	-5.04	0.22032
ZINC03875797	-5.04	0.22032
ZINC00000567	-5.03	0.229815
ZINC00039540	-5.03	0.229815
ZINC03869223	-5.03	0.229815
ZINC04578225	-5.03	0.229815
ZINC00000733	-5.03	0.229815
ZINC00000975	-5.03	0.229815
ZINC00058187	-5.03	0.229815
ZINC00967521	-5.03	0.229815
ZINC02524720	-5.03	0.229815
ZINC03798064	-5.03	0.229815
ZINC06031723	-5.03	0.229815
ZINC16052010	-5.03	0.229815
ZINC01492232	-5.02	0.239309
ZINC01532739	-5.02	0.239309
ZINC01587831	-5.02	0.239309
ZINC02539703	-5.02	0.239309
ZINC03830879	-5.02	0.239309
ZINC03869939	-5.02	0.239309
ZINC03875257	-5.02	0.239309
ZINC04556851	-5.02	0.239309
ZINC26892615	-5.02	0.239309
ZINC53107208	-5.02	0.239309
ZINC00005898	-5.02	0.239309
ZINC01482043	-5.02	0.239309
ZINC02041152	-5.02	0.239309
ZINC03830317	-5.02	0.239309
ZINC04514084	-5.02	0.239309
ZINC19203131	-5.02	0.239309
ZINC00057001	-5.01	0.248804
ZINC01531682	-5.01	0.248804
ZINC01532677	-5.01	0.248804
ZINC03581099	-5.01	0.248804
ZINC03869944	-5.01	0.248804
ZINC03870515	-5.01	0.248804
ZINC03871613	-5.01	0.248804
ZINC03872748	-5.01	0.248804
ZINC04976243	-5.01	0.248804
ZINC08214587	-5.01	0.248804
ZINC38531907	-5.01	0.248804
ZINC02513032	-5.01	0.248804
ZINC03861807	-5.01	0.248804
ZINC03869449	-5.01	0.248804
ZINC14768473	-5.01	0.248804
ZINC19502565	-5.01	0.248804
ZINC34633488	-5.01	0.248804
ZINC00154582	-5	0.258298
ZINC00394061	-5	0.258298
ZINC01529986	-5	0.258298
ZINC02504638	-5	0.258298
ZINC02606132	-5	0.258298
ZINC03870036	-5	0.258298
ZINC04544630	-5	0.258298
ZINC12501177	-5	0.258298
ZINC15449274	-5	0.258298
ZINC19850149	-5	0.258298
ZINC00895711	-5	0.258298
ZINC03995575	-5	0.258298
ZINC13512224	-5	0.258298
ZINC01665564	-5	0.258298
ZINC03871798	-5	0.258298
ZINC06093332	-5	0.258298
ZINC00000048	-5	0.258298
ZINC00001165	-5	0.258298
ZINC00153351	-4.99	0.267792
ZINC01492251	-4.99	0.267792
ZINC01577054	-4.99	0.267792
ZINC01999297	-4.99	0.267792
ZINC03860992	-4.99	0.267792
ZINC04556931	-4.99	0.267792
ZINC12153391	-4.99	0.267792
ZINC01481864	-4.99	0.267792
ZINC03860446	-4.99	0.267792
ZINC00001625	-4.99	0.267792
ZINC00967756	-4.99	0.267792
ZINC01481898	-4.99	0.267792
ZINC01586769	-4.99	0.267792
ZINC03813042	-4.99	0.267792
ZINC03830222	-4.99	0.267792
ZINC12502388	-4.99	0.267792
ZINC33963533	-4.99	0.267792
ZINC01648322	-4.98	0.277287
ZINC03830965	-4.98	0.277287
ZINC04215596	-4.98	0.277287
ZINC35340840	-4.98	0.277287
ZINC53683977	-4.98	0.277287
ZINC00157101	-4.98	0.277287
ZINC00901485	-4.98	0.277287
ZINC01529498	-4.98	0.277287
ZINC04528575	-4.98	0.277287
ZINC00001103	-4.97	0.286781
ZINC00002028	-4.97	0.286781
ZINC04507569	-4.97	0.286781
ZINC12484881	-4.97	0.286781
ZINC38192742	-4.97	0.286781
ZINC03781686	-4.97	0.286781
ZINC00897142	-4.96	0.296276
ZINC01681752	-4.96	0.296276
ZINC01710230	-4.96	0.296276
ZINC03831133	-4.96	0.296276
ZINC03860328	-4.96	0.296276
ZINC03870086	-4.96	0.296276
ZINC04214715	-4.96	0.296276
ZINC04556540	-4.96	0.296276
ZINC04556930	-4.96	0.296276
ZINC11847582	-4.96	0.296276
ZINC00135745	-4.96	0.296276
ZINC02567934	-4.96	0.296276
ZINC03882034	-4.96	0.296276
ZINC04245609	-4.96	0.296276
ZINC00000882	-4.95	0.30577
ZINC00388081	-4.95	0.30577
ZINC00895145	-4.95	0.30577
ZINC01529638	-4.95	0.30577
ZINC01530534	-4.95	0.30577
ZINC03830967	-4.95	0.30577
ZINC04262102	-4.95	0.30577
ZINC08496702	-4.95	0.30577
ZINC12504390	-4.95	0.30577
ZINC12504391	-4.95	0.30577
ZINC00074836	-4.95	0.30577
ZINC00087597	-4.95	0.30577
ZINC01690324	-4.95	0.30577
ZINC00001500	-4.94	0.315265
ZINC00004504	-4.94	0.315265
ZINC00409278	-4.94	0.315265
ZINC01532816	-4.94	0.315265
ZINC01846509	-4.94	0.315265
ZINC01849548	-4.94	0.315265
ZINC01853865	-4.94	0.315265
ZINC03831134	-4.94	0.315265
ZINC03833800	-4.94	0.315265
ZINC03870125	-4.94	0.315265
ZINC03870314	-4.94	0.315265
ZINC04536469	-4.94	0.315265
ZINC05037820	-4.94	0.315265
ZINC05134830	-4.94	0.315265
ZINC05613303	-4.94	0.315265
ZINC13282319	-4.94	0.315265
ZINC19796052	-4.94	0.315265
ZINC38192629	-4.94	0.315265
ZINC00001805	-4.94	0.315265
ZINC00156820	-4.94	0.315265
ZINC01681500	-4.94	0.315265
ZINC01846432	-4.94	0.315265
ZINC01999508	-4.94	0.315265
ZINC02027385	-4.94	0.315265
ZINC01529253	-4.93	0.324759
ZINC01530959	-4.93	0.324759
ZINC03581248	-4.93	0.324759
ZINC03869937	-4.93	0.324759
ZINC03870085	-4.93	0.324759
ZINC04097542	-4.93	0.324759
ZINC04283898	-4.93	0.324759
ZINC08214423	-4.93	0.324759
ZINC18202555	-4.93	0.324759
ZINC02509961	-4.93	0.324759
ZINC19364244	-4.93	0.324759
ZINC00001905	-4.93	0.324759
ZINC00005389	-4.93	0.324759
ZINC00057378	-4.93	0.324759
ZINC00160784	-4.93	0.324759
ZINC04072146	-4.93	0.324759
ZINC12503116	-4.93	0.324759
ZINC00002054	-4.92	0.334253
ZINC00156526	-4.92	0.334253
ZINC00895302	-4.92	0.334253
ZINC03831573	-4.92	0.334253
ZINC05133378	-4.92	0.334253
ZINC12501985	-4.92	0.334253
ZINC21981378	-4.92	0.334253
ZINC00001086	-4.92	0.334253
ZINC01481983	-4.92	0.334253
ZINC01530376	-4.92	0.334253
ZINC03779991	-4.92	0.334253
ZINC18120050	-4.92	0.334253
ZINC38140834	-4.92	0.334253
ZINC00001885	-4.91	0.343748
ZINC02019764	-4.91	0.343748
ZINC02041821	-4.91	0.343748
ZINC04096088	-4.91	0.343748
ZINC04097544	-4.91	0.343748
ZINC00388090	-4.91	0.343748
ZINC01999509	-4.91	0.343748
ZINC05941273	-4.91	0.343748
ZINC13831221	-4.91	0.343748
ZINC00000238	-4.9	0.353242
ZINC00001684	-4.9	0.353242
ZINC00332752	-4.9	0.353242
ZINC00407040	-4.9	0.353242
ZINC02032715	-4.9	0.353242
ZINC03581429	-4.9	0.353242
ZINC03861770	-4.9	0.353242
ZINC03875493	-4.9	0.353242
ZINC04217344	-4.9	0.353242
ZINC05851334	-4.9	0.353242
ZINC20230664	-4.9	0.353242
ZINC00157748	-4.9	0.353242
ZINC00409269	-4.9	0.353242
ZINC03874176	-4.9	0.353242
ZINC18286010	-4.9	0.353242
ZINC01492250	-4.89	0.362737
ZINC01536077	-4.89	0.362737
ZINC02510149	-4.89	0.362737
ZINC12405142	-4.89	0.362737
ZINC20230732	-4.89	0.362737
ZINC00034157	-4.89	0.362737
ZINC03869481	-4.89	0.362737
ZINC03977998	-4.89	0.362737
ZINC04298801	-4.89	0.362737
ZINC00036634	-4.88	0.372231
ZINC03809846	-4.88	0.372231
ZINC03870710	-4.88	0.372231
ZINC00404395	-4.88	0.372231
ZINC03831420	-4.88	0.372231
ZINC00001872	-4.87	0.381726
ZINC00134312	-4.87	0.381726
ZINC00154540	-4.87	0.381726
ZINC01653182	-4.87	0.381726
ZINC05613304	-4.87	0.381726
ZINC12363587	-4.87	0.381726
ZINC12503831	-4.87	0.381726
ZINC13229947	-4.87	0.381726
ZINC00056568	-4.87	0.381726
ZINC01566179	-4.87	0.381726
ZINC02016036	-4.87	0.381726
ZINC34800261	-4.87	0.381726
ZINC00005878	-4.86	0.39122
ZINC00160790	-4.86	0.39122
ZINC00402816	-4.86	0.39122
ZINC01698306	-4.86	0.39122
ZINC12358750	-4.86	0.39122
ZINC34689286	-4.86	0.39122
ZINC00077999	-4.86	0.39122
ZINC00113382	-4.86	0.39122
ZINC01536777	-4.86	0.39122
[truncated: 925 more rows]

## Sheet: Suppl Tab 2
Drug name	Concentration (M)	Cell line	Correlation r	Correlation p-value
15-delta prostaglandin J2	1e-05	MCF7	0.424879	5.44553e-78
5224221	1.2e-05	MCF7	0.41513	3.44743e-74
thapsigargin	1e-07	PC3	0.393672	2.97462e-66
5224221	1.2e-05	MCF7	0.391224	2.19828e-65
puromycin	7.4e-06	MCF7	0.389687	7.65229e-65
niclosamide	1.22e-05	PC3	0.387176	5.78945e-64
ivermectin	4.6e-06	MCF7	0.372081	7.69737e-59
15-delta prostaglandin J2	1e-05	MCF7	0.371924	8.67138e-59
MG-262	1e-07	MCF7	0.371339	1.35292e-58
MG-132	2.1e-05	MCF7	0.369539	5.28006e-58
valinomycin	1e-07	PC3	0.362844	7.75696e-56
gossypol	7.8e-06	MCF7	0.362573	9.47506e-56
15-delta prostaglandin J2	1e-05	MCF7	0.360376	4.74047e-55
15-delta prostaglandin J2	1e-05	MCF7	0.359004	1.28674e-54
thapsigargin	1e-07	MCF7	0.354893	2.49524e-53
valinomycin	1e-07	MCF7	0.350856	4.39393e-52
pararosaniline	1e-05	MCF7	0.345085	2.46944e-50
thapsigargin	1e-07	MCF7	0.342176	1.82223e-49
15-delta prostaglandin J2	1e-05	MCF7	0.339213	1.36503e-48
5707885	5e-05	PC3	0.335044	2.23748e-47
minocycline	8e-06	HL60	0.334677	2.85782e-47
valinomycin	1e-07	PC3	0.334613	2.98077e-47
gossypol	7.8e-06	PC3	0.334476	3.26505e-47
ciclosporin	3.4e-06	MCF7	0.33304	8.45657e-47
rottlerin	1e-05	MCF7	0.331696	2.05002e-46
clotrimazole	5e-05	MCF7	0.330668	4.02423e-46
disulfiram	1.34e-05	MCF7	0.330514	4.45117e-46
valinomycin	1e-07	MCF7	0.329949	6.44089e-46
gossypol	7.8e-06	MCF7	0.32635	6.65379e-45
gossypol	7.8e-06	PC3	0.325294	1.31265e-44
niclosamide	1.22e-05	MCF7	0.324909	1.68018e-44
naftifine	1.24e-05	MCF7	0.322182	9.55995e-44
pyrvinium	3.4e-06	MCF7	0.318356	1.06378e-42
benzethonium chloride	9e-06	MCF7	0.317701	1.60159e-42
spiperone	1.02e-05	PC3	0.317286	2.07412e-42
pyrvinium	3.4e-06	MCF7	0.316232	3.99169e-42
celastrol	2.5e-06	MCF7	0.313118	2.72159e-41
puromycin	7.4e-06	MCF7	0.312892	3.12584e-41
methylbenzethonium chloride	8.6e-06	PC3	0.312455	4.08319e-41
5707885	5e-05	PC3	0.312282	4.54011e-41
MG-262	1e-07	PC3	0.31129	8.31292e-41
mefloquine	9.6e-06	MCF7	0.310478	1.36132e-40
15-delta prostaglandin J2	1e-05	MCF7	0.306975	1.12295e-39
chlorhexidine	8e-06	MCF7	0.30611	1.88309e-39
thioridazine	1e-05	HL60	0.305807	2.25499e-39
meclozine	8.6e-06	MCF7	0.305807	2.25514e-39
alexidine	6.8e-06	MCF7	0.30473	4.27889e-39
astemizole	8.8e-06	MCF7	0.303589	8.40231e-39
gossypol	7.8e-06	HL60	0.303494	8.88981e-39
2-deoxy-D-glucose	0.01	MCF7	0.299512	9.15516e-38
methylbenzethonium chloride	8.6e-06	MCF7	0.297963	2.24529e-37
phenoxybenzamine	1.18e-05	MCF7	0.297938	2.27832e-37
tribenoside	8.4e-06	MCF7	0.296572	5.0044e-37
15-delta prostaglandin J2	1e-05	HL60	0.296188	6.23585e-37
astemizole	8.8e-06	MCF7	0.295707	8.21562e-37
withaferin A	1e-06	MCF7	0.295551	8.98306e-37
pyrvinium	3.4e-06	PC3	0.293856	2.36061e-36
ivermectin	4.6e-06	MCF7	0.293567	2.78179e-36
clioquinol	1.3e-05	MCF7	0.292136	6.25171e-36
5707885	5e-05	MCF7	0.290972	1.20408e-35
tanespimycin	1e-06	MCF7	0.290891	1.25985e-35
withaferin A	1e-06	MCF7	0.290381	1.67705e-35
alexidine	6.8e-06	PC3	0.290331	1.72495e-35
dequalinium chloride	7.6e-06	MCF7	0.288951	3.72752e-35
alexidine	6.8e-06	HL60	0.288254	5.49466e-35
15-delta prostaglandin J2	1e-05	MCF7	0.287715	7.40729e-35
ticlopidine	1.34e-05	MCF7	0.286275	1.64186e-34
pyrvinium	1.25e-06	MCF7	0.286135	1.77312e-34
MG-262	1e-07	PC3	0.286039	1.87016e-34
etacrynic acid	1.32e-05	MCF7	0.285562	2.43096e-34
oxyphenbutazone	1.24e-05	MCF7	0.28469	3.92222e-34
pimozide	8.6e-06	MCF7	0.284672	3.95929e-34
mometasone	7.6e-06	MCF7	0.284377	4.65369e-34
5109870	2.5e-05	MCF7	0.284274	4.92258e-34
thioguanosine	1.26e-05	MCF7	0.283832	6.26827e-34
azacitidine	1.64e-05	MCF7	0.28338	8.0179e-34
lomustine	0.0001	PC3	0.282399	1.36618e-33
benzethonium chloride	9e-06	MCF7	0.281445	2.29046e-33
phenoxybenzamine	1.18e-05	MCF7	0.278026	1.43349e-32
disulfiram	1.34e-05	MCF7	0.277923	1.5147e-32
thiostrepton	2.4e-06	MCF7	0.27766	1.74196e-32
fendiline	1.14e-05	MCF7	0.277175	2.25324e-32
terfenadine	8.4e-06	MCF7	0.27224	3.01153e-31
5155877	1e-05	MCF7	0.271299	4.90916e-31
lomustine	0.0001	MCF7	0.271069	5.52832e-31
nifuroxazide	1.46e-05	MCF7	0.269869	1.02721e-30
meclozine	8.6e-06	MCF7	0.267958	2.73521e-30
phenoxybenzamine	1.18e-05	MCF7	0.267696	3.12724e-30
phenoxybenzamine	1.18e-05	PC3	0.267695	3.129e-30
LM-1685	1e-05	MCF7	0.266331	6.26213e-30
thiostrepton	2.4e-06	MCF7	0.265651	8.83286e-30
tanespimycin	1e-06	MCF7	0.263999	2.03096e-29
prenylamine	9.6e-06	PC3	0.26333	2.83929e-29
niclosamide	1.22e-05	MCF7	0.262165	5.08189e-29
lomustine	0.0001	PC3	0.261956	5.63725e-29
clofilium tosylate	7.8e-06	MCF7	0.260663	1.07105e-28
puromycin	7.4e-06	HL60	0.259572	1.83521e-28
abamectin	4.8e-06	MCF7	0.259229	2.1731e-28
miconazole	9.6e-06	MCF7	0.258275	3.46965e-28
prenylamine	9.6e-06	MCF7	0.258195	3.60858e-28
pyrvinium	1.25e-06	MCF7	0.257841	4.29177e-28
thioridazine	1e-05	PC3	0.256819	7.06456e-28
astemizole	8.8e-06	PC3	0.256664	7.61873e-28
antimycin A	7.2e-06	MCF7	0.256035	1.03368e-27
mefloquine	9.6e-06	PC3	0.255501	1.33899e-27
mefloquine	9.6e-06	PC3	0.253323	3.82257e-27
niclosamide	1.22e-05	PC3	0.253306	3.85308e-27
geldanamycin	1e-06	MCF7	0.253106	4.2416e-27
5707885	5e-05	MCF7	0.252898	4.68533e-27
abamectin	4.8e-06	MCF7	0.251765	8.04164e-27
gossypol	7.8e-06	MCF7	0.251443	9.37406e-27
semustine	0.0001	PC3	0.25112	1.09308e-26
clioquinol	1.3e-05	MCF7	0.250943	1.1885e-26
semustine	0.0001	MCF7	0.250345	1.57785e-26
tanespimycin	1e-06	MCF7	0.249854	1.98979e-26
perhexiline	1.02e-05	MCF7	0.249512	2.33765e-26
trifluoperazine	1e-05	HL60	0.249348	2.52551e-26
thioridazine	1e-05	MCF7	0.248673	3.46798e-26
disulfiram	1.34e-05	PC3	0.248186	4.35795e-26
semustine	0.0001	PC3	0.248114	4.50707e-26
piperlongumine	1.26e-05	MCF7	0.248058	4.62792e-26
naftifine	1.24e-05	MCF7	0.246741	8.55528e-26
methylbenzethonium chloride	8.6e-06	MCF7	0.246362	1.02037e-25
alexidine	6.8e-06	PC3	0.246205	1.09794e-25
loperamide	7.8e-06	MCF7	0.246198	1.10144e-25
semustine	0.0001	MCF7	0.245492	1.52779e-25
dicycloverine	1.16e-05	MCF7	0.245344	1.63588e-25
rottlerin	1e-05	MCF7	0.244653	2.25039e-25
resveratrol	5e-05	MCF7	0.243877	3.21683e-25
parthenolide	1.62e-05	MCF7	0.243832	3.28423e-25
15-delta prostaglandin J2	1e-05	HL60	0.243786	3.35402e-25
mifepristone	9.4e-06	MCF7	0.243696	3.49567e-25
monensin	5.8e-06	PC3	0.243303	4.18519e-25
clotrimazole	1.16e-05	MCF7	0.242774	5.33243e-25
geldanamycin	1e-06	PC3	0.242602	5.76877e-25
fluspirilene	8.4e-06	MCF7	0.242358	6.44658e-25
rescinnamine	6.4e-06	MCF7	0.242198	6.93515e-25
clotrimazole	1.16e-05	MCF7	0.241398	9.98163e-25
lomustine	0.0001	MCF7	0.240658	1.39574e-24
butein	1e-05	MCF7	0.239901	1.96557e-24
trimipramine	9.8e-06	PC3	0.239171	2.73056e-24
docosahexaenoic acid ethyl ester	0.0001	MCF7	0.238116	4.38197e-24
thioridazine	1e-05	MCF7	0.23787	4.89173e-24
resveratrol	1e-05	MCF7	0.23717	6.68447e-24
chlorpromazine	1.12e-05	PC3	0.236963	7.33022e-24
thioridazine	1e-05	PC3	0.236595	8.63323e-24
fluorometholone	1.06e-05	MCF7	0.235272	1.55096e-23
0297417-0002B	1e-05	PC3	0.234743	1.95891e-23
ciclosporin	3.4e-06	MCF7	0.234044	2.66365e-23
parthenolide	1.62e-05	MCF7	0.233825	2.93178e-23
wortmannin	1e-06	MCF7	0.23248	5.27789e-23
15-delta prostaglandin J2	1e-05	PC3	0.231521	8.00855e-23
thioridazine	1e-05	MCF7	0.231472	8.18025e-23
oxyphenbutazone	1.24e-05	MCF7	0.231438	8.30102e-23
tanespimycin	1e-06	MCF7	0.23036	1.32361e-22
butoconazole	8.4e-06	MCF7	0.230273	1.37382e-22
loperamide	7.8e-06	MCF7	0.229342	2.0516e-22
suloctidil	1.18e-05	MCF7	0.229143	2.2343e-22
prenylamine	9.6e-06	MCF7	0.229041	2.33387e-22
oxaprozin	0.0003	MCF7	0.228579	2.84425e-22
erastin	2e-05	MCF7	0.228345	3.14356e-22
azacyclonol	1.5e-05	MCF7	0.227639	4.24878e-22
STOCK1N-35215	1e-05	MCF7	0.227565	4.38438e-22
thioguanosine	1.26e-05	MCF7	0.226985	5.60991e-22
geldanamycin	1e-06	MCF7	0.226688	6.36562e-22
suloctidil	1.18e-05	MCF7	0.226266	7.60892e-22
tanespimycin	1e-06	MCF7	0.225704	9.64797e-22
calmidazolium	5e-06	MCF7	0.225486	1.0577e-21
monorden	1e-07	MCF7	0.223753	2.18969e-21
meclocycline	5.8e-06	HL60	0.223639	2.29621e-21
tanespimycin	1e-06	MCF7	0.222473	3.73239e-21
gefitinib	1e-05	HL60	0.221707	5.1275e-21
benzamil	1.12e-05	MCF7	0.221566	5.43504e-21
tanespimycin	1e-06	MCF7	0.221528	5.52073e-21
F0447-0125	1e-05	MCF7	0.22106	6.7e-21
withaferin A	1e-06	PC3	0.221058	6.70617e-21
tanespimycin	1e-06	MCF7	0.220619	8.03605e-21
F0447-0125	1e-05	MCF7	0.220334	9.03224e-21
pimozide	8.6e-06	MCF7	0.219874	1.09129e-20
tyrphostin AG-1478	3.16e-05	MCF7	0.21888	1.63899e-20
nifuroxazide	1.46e-05	MCF7	0.218225	2.14055e-20
clotrimazole	1.16e-05	PC3	0.216975	3.55311e-20
chlorcyclizine	1.18e-05	MCF7	0.215839	5.6167e-20
esculetin	2.24e-05	HL60	0.213799	1.27052e-19
BW-B70C	3.16e-05	MCF7	0.213396	1.49112e-19
anisomycin	1.5e-05	MCF7	0.212245	2.35222e-19
fluspirilene	8.4e-06	MCF7	0.212179	2.41495e-19
geldanamycin	1e-06	MCF7	0.211547	3.09772e-19
wortmannin	1e-06	MCF7	0.211279	3.44173e-19
thioridazine	1e-05	MCF7	0.21117	3.59242e-19
geldanamycin	1e-06	MCF7	0.210735	4.26068e-19
tamoxifen	7e-06	MCF7	0.210702	4.31625e-19
mometasone	7.6e-06	PC3	0.209627	6.56968e-19
tanespimycin	1e-06	MCF7	0.209177	7.82785e-19
withaferin A	1e-06	PC3	0.208925	8.63182e-19
vanoxerine	7.6e-06	MCF7	0.208077	1.19914e-18
alvespimycin	1e-07	MCF7	0.20799	1.24013e-18
prochlorperazine	1e-05	PC3	0.207946	1.26119e-18
monensin	5.8e-06	MCF7	0.207771	1.34951e-18
calmidazolium	5e-06	MCF7	0.20708	1.76111e-18
thioridazine	9.8e-06	HL60	0.206752	1.99791e-18
trifluridine	1.36e-05	MCF7	0.206683	2.05138e-18
pizotifen	9.4e-06	PC3	0.205879	2.79151e-18
5182598	2.5e-05	MCF7	0.205824	2.85069e-18
ionomycin	2e-06	MCF7	0.205058	3.81775e-18
terfenadine	8.4e-06	MCF7	0.205008	3.89134e-18
felodipine	1.04e-05	MCF7	0.204686	4.39733e-18
oxaprozin	0.0003	MCF7	0.204036	5.62718e-18
ticlopidine	1.34e-05	MCF7	0.204034	5.63134e-18
ciclosporin	3.4e-06	PC3	0.204012	5.67747e-18
chlorpromazine	1.12e-05	PC3	0.202233	1.1102e-17
astemizole	8.8e-06	PC3	0.202053	1.18762e-17
geldanamycin	1e-06	MCF7	0.201758	1.32644e-17
prochlorperazine	1e-05	HL60	0.200714	1.95818e-17
tracazolate	1.18e-05	MCF7	0.200315	2.27131e-17
bepridil	1e-05	MCF7	0.200166	2.40036e-17
helveticoside	7.4e-06	PC3	0.200145	2.41943e-17
fendiline	1.14e-05	MCF7	0.199868	2.68097e-17
puromycin	7.4e-06	PC3	0.199849	2.69908e-17
tanespimycin	1e-06	MCF7	0.199601	2.95957e-17
resveratrol	1e-05	MCF7	0.199494	3.07829e-17
securinine	1.84e-05	MCF7	0.198861	3.88844e-17
tanespimycin	1e-06	MCF7	0.198296	4.78664e-17
tanespimycin	1e-06	MCF7	0.19818	4.9961e-17
5155877	1e-05	MCF7	0.197967	5.40267e-17
5114445	1e-05	MCF7	0.197818	5.70421e-17
tanespimycin	1e-06	MCF7	0.196822	8.20842e-17
metixene	1.16e-05	MCF7	0.196749	8.43238e-17
5255229	1.3e-05	MCF7	0.196527	9.14009e-17
erastin	2e-05	PC3	0.196123	1.05889e-16
alvespimycin	1e-07	HL60	0.196108	1.06435e-16
benzamil	1.12e-05	MCF7	0.196065	1.08141e-16
desipramine	1.32e-05	PC3	0.194123	2.17982e-16
ionomycin	2e-06	MCF7	0.193858	2.39779e-16
tanespimycin	1e-06	SKMEL5	0.193312	2.91593e-16
STOCK1N-35215	1e-05	PC3	0.192284	4.20756e-16
tanespimycin	1e-06	MCF7	0.192211	4.31706e-16
methotrexate	8.8e-06	MCF7	0.191729	5.12419e-16
butoconazole	8.4e-06	MCF7	0.191721	5.13767e-16
oxybutynin	1.02e-05	MCF7	0.191665	5.24146e-16
monorden	1e-07	MCF7	0.191621	5.32385e-16
methylbenzethonium chloride	8.6e-06	MCF7	0.191406	5.74383e-16
felodipine	1e-05	MCF7	0.19066	7.47812e-16
tanespimycin	1e-06	MCF7	0.190275	8.56348e-16
hexetidine	1.18e-05	MCF7	0.189871	9.86816e-16
alvespimycin	1e-07	MCF7	0.189664	1.06129e-15
securinine	1.84e-05	MCF7	0.189353	1.1832e-15
dequalinium chloride	7.6e-06	MCF7	0.189085	1.29955e-15
1,4-chrysenequinone	1.54e-05	PC3	0.188668	1.50297e-15
loperamide	7.8e-06	PC3	0.18853	1.57706e-15
zuclopenthixol	9.2e-06	MCF7	0.188367	1.66915e-15
prasterone	1.22e-05	MCF7	0.187824	2.01623e-15
deptropine	7.6e-06	PC3	0.18762	2.16412e-15
erastin	2e-05	MCF7	0.187111	2.58122e-15
oligomycin	1e-06	MCF7	0.186915	2.76176e-15
amiodarone	5.8e-06	MCF7	0.186818	2.85587e-15
5182598	2.5e-05	MCF7	0.186817	2.85652e-15
tanespimycin	1e-06	MCF7	0.186795	2.87872e-15
trifluoperazine	1e-05	PC3	0.186368	3.33546e-15
prochlorperazine	1e-05	MCF7	0.186322	3.38812e-15
securinine	1.84e-05	HL60	0.185937	3.86704e-15
quinisocaine	1.3e-05	PC3	0.185772	4.09353e-15
clomipramine	1.14e-05	PC3	0.18538	4.6815e-15
prochlorperazine	1e-05	MCF7	0.185319	4.77967e-15
testosterone	1.16e-05	MCF7	0.185306	4.80154e-15
homochlorcyclizine	1.04e-05	MCF7	0.185299	4.81265e-15
monensin	5.8e-06	PC3	0.185269	4.86305e-15
felodipine	1e-05	MCF7	0.184335	6.68756e-15
celecoxib	1e-05	MCF7	0.184173	7.06706e-15
thioridazine	9.8e-06	PC3	0.184029	7.42256e-15
econazole	9e-06	HL60	0.183455	9.01741e-15
pyrimethamine	1.6e-05	MCF7	0.183397	9.1958e-15
alvespimycin	1e-07	MCF7	0.183191	9.85798e-15
tonzonium bromide	6.8e-06	PC3	0.182816	1.11893e-14
trifluoperazine	1e-05	MCF7	0.182237	1.36019e-14
diethylstilbestrol	1.5e-05	MCF7	0.182228	1.36412e-14
econazole	9e-06	MCF7	0.181987	1.4792e-14
fenbendazole	1.34e-05	PC3	0.181912	1.5171e-14
sulconazole	8.6e-06	MCF7	0.181724	1.61586e-14
tanespimycin	1e-06	MCF7	0.181572	1.70032e-14
diclofenac	1.26e-05	MCF7	0.181394	1.80463e-14
geldanamycin	1e-06	MCF7	0.180801	2.19985e-14
trifluoperazine	1e-05	MCF7	0.180394	2.51989e-14
clioquinol	1.3e-05	PC3	0.180374	2.53687e-14
econazole	9e-06	MCF7	0.17942	3.48064e-14
tanespimycin	1e-06	MCF7	0.178612	4.54572e-14
domperidone	7.4e-06	HL60	0.178575	4.60093e-14
tanespimycin	1e-06	PC3	0.178523	4.68084e-14
monastrol	0.0001	MCF7	0.178516	4.692e-14
rottlerin	1e-05	MCF7	0.178395	4.88206e-14
maprotiline	1.28e-05	MCF7	0.178138	5.31162e-14
isoconazole	9.6e-06	MCF7	0.177941	5.66699e-14
rotenone	1e-06	MCF7	0.177841	5.85616e-14
propofol	2.24e-05	MCF7	0.17772	6.09245e-14
monorden	1e-07	MCF7	0.177475	6.60316e-14
STOCK1N-35696	1.5e-05	MCF7	0.177175	7.28337e-14
tanespimycin	1e-06	MCF7	0.177069	7.53892e-14
benzethonium chloride	9e-06	HL60	0.17683	8.15039e-14
ivermectin	4.6e-06	PC3	0.176721	8.4441e-14
mebendazole	1.36e-05	PC3	0.17639	9.40476e-14
CP-319743	1e-05	MCF7	0.176207	9.98176e-14
tanespimycin	1e-06	MCF7	0.175779	1.14699e-13
thioridazine	9.8e-06	PC3	0.175733	1.16398e-13
monorden	1e-07	MCF7	0.175052	1.45093e-13
pimozide	8.6e-06	PC3	0.174326	1.83263e-13
clotrimazole	1.16e-05	HL60	0.174163	1.9312e-13
resveratrol	5e-05	PC3	0.174073	1.9878e-13
flunarizine	8.4e-06	MCF7	0.173991	2.04092e-13
equilin	1.5e-05	MCF7	0.173694	2.24439e-13
ciclopirox	1.5e-05	MCF7	0.173468	2.41262e-13
tanespimycin	1e-06	MCF7	0.173294	2.55037e-13
F0447-0125	1e-05	PC3	0.172832	2.95578e-13
monensin	5.8e-06	MCF7	0.172592	3.19049e-13
tanespimycin	1e-06	MCF7	0.172521	3.26287e-13
thioridazine	1e-05	MCF7	0.172419	3.37064e-13
parthenolide	1.62e-05	PC3	0.171619	4.3431e-13
anisomycin	1.5e-05	PC3	0.171616	4.34693e-13
fenofibrate	1.1e-05	MCF7	0.171611	4.35382e-13
tanespimycin	1e-06	MCF7	0.171451	4.58027e-13
syrosingopine	6e-06	MCF7	0.171331	4.75579e-13
benfluorex	1.04e-05	MCF7	0.171148	5.03883e-13
5140203	1.5e-05	MCF7	0.170728	5.75206e-13
isotretinoin	1.34e-05	MCF7	0.1705	6.17786e-13
chlorprothixene	1.14e-05	PC3	0.170352	6.47227e-13
ethoxyquin	1.84e-05	MCF7	0.170147	6.90323e-13
fluphenazine	1e-05	MCF7	0.169711	7.91113e-13
prochlorperazine	1e-05	MCF7	0.169678	7.9923e-13
estrone	1.48e-05	HL60	0.169537	8.3519e-13
tonzonium bromide	6.8e-06	MCF7	0.169446	8.59401e-13
oxybenzone	1.76e-05	MCF7	0.168926	1.01063e-12
resveratrol	5e-05	MCF7	0.168596	1.11967e-12
trifluoperazine	1e-05	MCF7	0.168275	1.23678e-12
fenbendazole	1.34e-05	PC3	0.16821	1.26192e-12
diethylstilbestrol	1.5e-05	MCF7	0.167651	1.50005e-12
anisomycin	1.5e-05	MCF7	0.167177	1.73588e-12
ursolic acid	8.8e-06	MCF7	0.167096	1.77979e-12
alpha-ergocryptine	7e-06	MCF7	0.167	1.83339e-12
geldanamycin	1e-06	MCF7	0.166941	1.86654e-12
dyclonine	1.22e-05	MCF7	0.166684	2.01979e-12
benzamil	1.12e-05	MCF7	0.16648	2.15052e-12
azathioprine	1.44e-05	MCF7	0.166314	2.26251e-12
azacyclonol	1.5e-05	MCF7	0.166114	2.40516e-12
triamterene	1.58e-05	PC3	0.166037	2.46234e-12
carmustine	0.0001	PC3	0.165965	2.51705e-12
tanespimycin	1e-06	MCF7	0.165703	2.7266e-12
methylbenzethonium chloride	8.6e-06	PC3	0.165669	2.75577e-12
ciclopirox	1.5e-05	MCF7	0.165649	2.7723e-12
clomifene	6.6e-06	MCF7	0.165243	3.13735e-12
tanespimycin	1e-06	MCF7	0.165219	3.15985e-12
tanespimycin	1e-06	MCF7	0.165199	3.17914e-12
flunarizine	8.4e-06	MCF7	0.165177	3.20082e-12
kaempferol	1.4e-05	HL60	0.164678	3.72441e-12
benfluorex	1.04e-05	MCF7	0.164663	3.74072e-12
tanespimycin	1e-06	MCF7	0.164486	3.94735e-12
tanespimycin	1e-06	PC3	0.164015	4.55105e-12
alvespimycin	1e-07	MCF7	0.163818	4.8299e-12
tolnaftate	1.3e-05	MCF7	0.163793	4.86577e-12
loperamide	7.8e-06	MCF7	0.163742	4.94133e-12
amiodarone	5.8e-06	MCF7	0.163705	4.99707e-12
azacitidine	1.64e-05	PC3	0.163644	5.08936e-12
thioridazine	9.8e-06	MCF7	0.163375	5.51927e-12
nordihydroguaiaretic acid	1e-06	MCF7	0.163271	5.69394e-12
tanespimycin	1e-06	PC3	0.163095	6.00247e-12
clofazimine	8.4e-06	MCF7	0.162998	6.17988e-12
tanespimycin	1e-06	PC3	0.162924	6.31955e-12
geldanamycin	1e-06	MCF7	0.162622	6.9171e-12
perhexiline	1.02e-05	MCF7	0.16244	7.30496e-12
lynestrenol	1.4e-05	MCF7	0.162363	7.47312e-12
tanespimycin	1e-06	MCF7	0.16216	7.94164e-12
thiostrepton	2.4e-06	PC3	0.162151	7.96255e-12
thioridazine	1e-05	PC3	0.161609	9.35839e-12
loxapine	9e-06	MCF7	0.161493	9.68608e-12
tribenoside	8.4e-06	MCF7	0.160824	1.18112e-11
thioridazine	1e-05	MCF7	0.16066	1.23994e-11
tretinoin	1.34e-05	MCF7	0.160527	1.28959e-11
monorden	1e-07	MCF7	0.160267	1.39234e-11
nordihydroguaiaretic acid	1e-06	MCF7	0.160174	1.43075e-11
tetrandrine	6.4e-06	MCF7	0.159988	1.51134e-11
fenofibrate	1.1e-05	MCF7	0.159984	1.51335e-11
tanespimycin	1e-06	MCF7	0.159668	1.66087e-11
triamterene	1.58e-05	MCF7	0.159559	1.71456e-11
parthenolide	1.62e-05	HL60	0.158916	2.06988e-11
antimycin A	7.2e-06	MCF7	0.158481	2.35022e-11
fluphenazine	1e-05	MCF7	0.158472	2.35618e-11
chlorhexidine	8e-06	HL60	0.158253	2.51194e-11
1,5-isoquinolinediol	0.0001	HL60	0.157787	2.87624e-11
fenbendazole	1.34e-05	MCF7	0.157601	3.03574e-11
tanespimycin	1e-06	PC3	0.157499	3.1264e-11
5151277	1.4e-05	MCF7	0.157426	3.1935e-11
quinisocaine	1.3e-05	MCF7	0.157407	3.21069e-11
prochlorperazine	1e-05	PC3	0.157276	3.33521e-11
PNU-0251126	1e-05	MCF7	0.157071	3.53881e-11
clozapine	1e-05	HL60	0.157003	3.6089e-11
cloperastine	1.1e-05	PC3	0.156921	3.69486e-11
15-delta prostaglandin J2	1e-05	MCF7	0.156852	3.76947e-11
amoxapine	1.28e-05	MCF7	0.156134	4.63457e-11
alvespimycin	1e-07	MCF7	0.156088	4.69617e-11
droperidol	1.06e-05	HL60	0.155851	5.02645e-11
betulin	9e-06	HL60	0.155647	5.32938e-11
amiodarone	5.8e-06	PC3	0.155563	5.45851e-11
tamoxifen	7e-06	MCF7	0.155454	5.63157e-11
ebselen	1.46e-05	PC3	0.155389	5.73724e-11
5666823	0.0001	MCF7	0.155323	5.84612e-11
tanespimycin	1e-06	HL60	0.154888	6.6199e-11
bromocriptine	5.4e-06	MCF7	0.154542	7.30393e-11
reserpine	6.6e-06	MCF7	0.154193	8.06384e-11
perphenazine	1e-05	MCF7	0.15385	8.88811e-11
chlorprothixene	1.14e-05	MCF7	0.153717	9.2292e-11
thioridazine	1e-05	MCF7	0.153412	1.00584e-10
lycorine	1.24e-05	PC3	0.153393	1.01118e-10
mebendazole	1.36e-05	PC3	0.15325	1.05272e-10
cyproheptadine	1.24e-05	PC3	0.153083	1.10361e-10
geldanamycin	1e-06	MCF7	0.153035	1.11862e-10
etoposide	6.8e-06	MCF7	0.152885	1.1667e-10
chlorcyclizine	1.18e-05	PC3	0.15276	1.20863e-10
tanespimycin	1e-06	HL60	0.152476	1.30885e-10
trifluoperazine	1e-05	MCF7	0.152452	1.31759e-10
miconazole	9.6e-06	MCF7	0.152397	1.33803e-10
beta-escin	3.2e-06	PC3	0.152339	1.35993e-10
clofazimine	8.4e-06	PC3	0.152098	1.45494e-10
dicycloverine	1.16e-05	MCF7	0.152093	1.45698e-10
securinine	1.84e-05	PC3	0.152031	1.48251e-10
chlorcyclizine	1.18e-05	MCF7	0.151757	1.60034e-10
clorgiline	1.3e-05	MCF7	0.151731	1.61178e-10
monorden	1e-07	HL60	0.151711	1.62074e-10
mifepristone	9.4e-06	HL60	0.151601	1.67133e-10
clofilium tosylate	7.8e-06	MCF7	0.151406	1.76501e-10
cytochalasin B	2.08e-05	MCF7	0.150944	2.00637e-10
tonzonium bromide	6.8e-06	MCF7	0.150774	2.10352e-10
tanespimycin	1e-06	PC3	0.150317	2.38724e-10
azathioprine	1.44e-05	MCF7	0.150292	2.40374e-10
equilin	1.5e-05	MCF7	0.150246	2.4345e-10
tanespimycin	1e-06	PC3	0.149939	2.64987e-10
chlorpromazine	1.12e-05	HL60	0.149717	2.81663e-10
furosemide	1.2e-05	HL60	0.149609	2.90213e-10
nordihydroguaiaretic acid	1e-06	PC3	0.149529	2.96607e-10
dequalinium chloride	7.6e-06	PC3	0.149443	3.03745e-10
proadifen	1.02e-05	MCF7	0.149437	3.04274e-10
PHA-00851261E	1e-05	MCF7	0.149313	3.14811e-10
clemizole	1.1e-05	MCF7	0.14924	3.212e-10
prochlorperazine	1e-05	MCF7	0.149065	3.36939e-10
tanespimycin	1e-06	MCF7	0.148876	3.54896e-10
chlortetracycline	7.8e-06	HL60	0.148268	4.18947e-10
perphenazine	1e-05	MCF7	0.148189	4.28133e-10
rescinnamine	6.4e-06	MCF7	0.148082	4.40695e-10
cyproheptadine	1.24e-05	MCF7	0.148011	4.49322e-10
monobenzone	2e-05	HL60	0.147842	4.70456e-10
fluphenazine	1e-05	MCF7	0.147678	4.91995e-10
maprotiline	1.28e-05	PC3	0.147672	4.92693e-10
15-delta prostaglandin J2	1e-05	PC3	0.147597	5.02886e-10
tanespimycin	1e-06	PC3	0.14729	5.46551e-10
geldanamycin	1e-06	MCF7	0.147177	5.63505e-10
AG-013608	1e-05	PC3	0.147114	5.73223e-10
perphenazine	1e-05	HL60	0.146832	6.1864e-10
nifedipine	1.16e-05	PC3	0.146752	6.32054e-10
fluphenazine	7.8e-06	PC3	0.146488	6.78767e-10
troglitazone	1e-05	MCF7	0.146432	6.88975e-10
verteporfin	2.8e-06	MCF7	0.14634	7.06265e-10
carbamazepine	1e-07	MCF7	0.146209	7.31567e-10
carbamazepine	1e-07	MCF7	0.1462	7.33376e-10
CP-320650-01	1e-05	MCF7	0.14587	8.01374e-10
beclometasone	7.6e-06	MCF7	0.145487	8.87916e-10
albendazole	1.5e-05	MCF7	0.145466	8.92877e-10
geldanamycin	1e-06	HL60	0.14546	8.94482e-10
cloperastine	1.1e-05	PC3	0.144872	1.0465e-09
disulfiram	1.34e-05	PC3	0.144473	1.16354e-09
budesonide	9.2e-06	MCF7	0.144443	1.17292e-09
haloperidol	1e-05	HL60	0.144429	1.17739e-09
sulconazole	8.6e-06	MCF7	0.144373	1.19502e-09
proadifen	1.02e-05	MCF7	0.144217	1.24549e-09
beta-escin	3.2e-06	PC3	0.144198	1.25186e-09
vanoxerine	7.6e-06	MCF7	0.144182	1.25708e-09
thioridazine	9.8e-06	MCF7	0.143895	1.35631e-09
hexetidine	1.18e-05	PC3	0.143754	1.40772e-09
genistein	1e-05	HL60	0.143241	1.61197e-09
azacyclonol	1.5e-05	PC3	0.143208	1.62608e-09
rescinnamine	6.4e-06	HL60	0.14272	1.8486e-09
metixene	1.16e-05	PC3	0.142308	2.05972e-09
LY-294002	1e-05	PC3	0.142186	2.1262e-09
mercaptopurine	0.0001	MCF7	0.141999	2.23305e-09
abamectin	4.8e-06	HL60	0.141892	2.29593e-09
felodipine	1.04e-05	MCF7	0.141809	2.34635e-09
alvespimycin	1e-07	HL60	0.141549	2.51085e-09
piperacetazine	9.8e-06	MCF7	0.141513	2.53462e-09
LY-294002	1e-05	ssMCF7	0.141314	2.66906e-09
LY-294002	1e-05	MCF7	0.141306	2.67428e-09
LY-294002	1e-05	MCF7	0.141248	2.71523e-09
blebbistatin	1.7e-05	MCF7	0.140729	3.10624e-09
eticlopride	1.06e-05	MCF7	0.140717	3.1159e-09
oxybutynin	1.02e-05	MCF7	0.14071	3.12185e-09
nifuroxazide	1.46e-05	HL60	0.140221	3.54197e-09
nifedipine	1.16e-05	PC3	0.139155	4.65785e-09
diethylstilbestrol	1.5e-05	MCF7	0.139137	4.68023e-09
trifluoperazine	8.4e-06	PC3	0.138867	5.01497e-09
suloctidil	1.18e-05	PC3	0.138737	5.18364e-09
naftifine	1.24e-05	PC3	0.138463	5.55924e-09
carmustine	0.0001	MCF7	0.138392	5.65963e-09
LY-294002	1e-05	MCF7	0.137867	6.46726e-09
haloperidol	1.06e-05	HL60	0.137775	6.6207e-09
isradipine	1.08e-05	MCF7	0.137259	7.54316e-09
5155877	1e-05	PC3	0.137055	7.94308e-09
LY-294002	1e-05	MCF7	0.137029	7.99486e-09
BAS-012416453	3.8e-05	MCF7	0.136894	8.27113e-09
lycorine	1.24e-05	MCF7	0.136874	8.31409e-09
butamben	2.06e-05	HL60	0.136051	1.02216e-08
tanespimycin	1e-06	PC3	0.135956	1.04684e-08
trihexyphenidyl	1.18e-05	MCF7	0.13587	1.06959e-08
LY-294002	1e-05	PC3	0.135818	1.08351e-08
noretynodrel	1.34e-05	MCF7	0.135262	1.24459e-08
azathioprine	0.0001	MCF7	0.135199	1.26431e-08
butoconazole	8.4e-06	PC3	0.135133	1.28521e-08
lanatoside C	4e-06	PC3	0.135064	1.3076e-08
LY-294002	1e-05	MCF7	0.13505	1.3121e-08
vidarabine	1.5e-05	HL60	0.134907	1.35946e-08
LY-294002	1e-05	MCF7	0.134906	1.35993e-08
emetine	7.2e-06	PC3	0.134457	1.52018e-08
profenamine	1.14e-05	MCF7	0.134412	1.53714e-08
raloxifene	7.8e-06	MCF7	0.134397	1.5429e-08
ivermectin	4.6e-06	PC3	0.134262	1.59518e-08
verteporfin	2.8e-06	MCF7	0.134235	1.60573e-08
isotretinoin	1.34e-05	MCF7	0.134141	1.64346e-08
troglitazone	1e-05	MCF7	0.134018	1.69433e-08
tanespimycin	1e-06	MCF7	0.133964	1.7171e-08
isoconazole	9.6e-06	MCF7	0.133758	1.80628e-08
nifuroxazide	1.46e-05	PC3	0.133342	2.00081e-08
benzamil	1.12e-05	PC3	0.133015	2.16797e-08
azacitidine	1.64e-05	MCF7	0.132328	2.56387e-08
tanespimycin	1e-06	MCF7	0.131922	2.82973e-08
haloperidol	1e-05	MCF7	0.131682	2.99951e-08
geldanamycin	1e-06	PC3	0.131656	3.01846e-08
CP-320650-01	1e-05	MCF7	0.131567	3.08454e-08
oxybenzone	1.76e-05	MCF7	0.131555	3.09373e-08
CP-690334-01	1e-05	MCF7	0.131239	3.33943e-08
trifluoperazine	1e-05	PC3	0.13122	3.35444e-08
meclozine	8.6e-06	MCF7	0.130833	3.68354e-08
triamterene	1.58e-05	PC3	0.130796	3.71595e-08
syrosingopine	6e-06	MCF7	0.130588	3.90691e-08
felodipine	1.04e-05	PC3	0.130409	4.07869e-08
LY-294002	1e-05	MCF7	0.130402	4.08499e-08
isradipine	1.08e-05	MCF7	0.130392	4.09489e-08
8-azaguanine	2.62e-05	PC3	0.130379	4.10767e-08
haloperidol	1e-05	MCF7	0.130334	4.15253e-08
domperidone	7.4e-06	MCF7	0.130262	4.22508e-08
5253409	1.7e-05	MCF7	0.130216	4.2719e-08
quercetin	1.18e-05	MCF7	0.130187	4.30172e-08
clofilium tosylate	7.8e-06	PC3	0.130017	4.48024e-08
prasterone	1.22e-05	MCF7	0.130013	4.48443e-08
perhexiline	1.02e-05	HL60	0.129961	4.5415e-08
carbachol	2.18e-05	PC3	0.129459	5.11996e-08
mebendazole	1.36e-05	MCF7	0.129423	5.16388e-08
resveratrol	1.76e-05	MCF7	0.129356	5.24668e-08
butyl hydroxybenzoate	2.06e-05	HL60	0.12927	5.35549e-08
tribenoside	8.4e-06	HL60	0.129178	5.47415e-08
metergoline	1e-05	MCF7	0.129161	5.49649e-08
sertaconazole	8e-06	MCF7	0.129106	5.56937e-08
cephaeline	6e-06	MCF7	0.129041	5.65498e-08
butyl hydroxybenzoate	2.06e-05	MCF7	0.12876	6.04621e-08
alpha-ergocryptine	7e-06	MCF7	0.128651	6.20355e-08
LY-294002	1e-05	MCF7	0.12856	6.33868e-08
isotretinoin	1.34e-05	HL60	0.128501	6.42927e-08
estradiol	1.46e-05	HL60	0.128484	6.45384e-08
cloperastine	1.1e-05	MCF7	0.12808	7.10117e-08
phenazopyridine	1.6e-05	MCF7	0.128049	7.15315e-08
metitepine	8.4e-06	MCF7	0.12802	7.20266e-08
halcinonide	8.8e-06	MCF7	0.12755	8.04607e-08
alimemazine	5.4e-06	MCF7	0.127473	8.19286e-08
haloperidol	1e-05	HL60	0.127322	8.48709e-08
butyl hydroxybenzoate	2.06e-05	MCF7	0.12711	8.92107e-08
cinnarizine	1.08e-05	MCF7	0.127095	8.95094e-08
tetrandrine	6.4e-06	MCF7	0.126893	9.38546e-08
ondansetron	1.22e-05	HL60	0.126886	9.4002e-08
ciclosporin	1e-06	MCF7	0.126877	9.42133e-08
helveticoside	7.4e-06	PC3	0.126617	1.00109e-07
famprofazone	1.06e-05	MCF7	0.126515	1.02506e-07
methanthelinium bromide	9.6e-06	HL60	0.126433	1.04492e-07
clorgiline	1.3e-05	HL60	0.126391	1.05523e-07
prochlorperazine	1e-05	MCF7	0.126111	1.12625e-07
lithocholic acid	1.06e-05	PC3	0.126027	1.14845e-07
0175029-0000	1e-06	MCF7	0.125955	1.16785e-07
perphenazine	1e-05	PC3	0.125684	1.24344e-07
dipyridamole	8e-06	MCF7	0.125666	1.24889e-07
methotrexate	8.8e-06	PC3	0.12555	1.28287e-07
strophanthidin	9.8e-06	PC3	0.125495	1.2991e-07
dihydroergocristine	5.6e-06	MCF7	0.125475	1.30529e-07
dipyridamole	8e-06	MCF7	0.124654	1.57732e-07
trimipramine	9.8e-06	MCF7	0.124601	1.59664e-07
proadifen	1.02e-05	PC3	0.124549	1.61572e-07
pentamidine	0.0001	MCF7	0.124522	1.6257e-07
finasteride	1.08e-05	HL60	0.124226	1.74023e-07
fluphenazine	1e-05	HL60	0.123904	1.87313e-07
amitriptyline	1.28e-05	PC3	0.123435	2.0844e-07
ionomycin	2e-06	MCF7	0.123339	2.13053e-07
fluphenazine	1e-05	MCF7	0.123318	2.1409e-07
cicloheximide	1.42e-05	PC3	0.123208	2.19513e-07
LY-294002	1e-05	MCF7	0.123126	2.23637e-07
nocodazole	1.32e-05	MCF7	0.123114	2.24258e-07
ethoxyquin	1.84e-05	MCF7	0.12298	2.31195e-07
LY-294002	1e-05	MCF7	0.122871	2.36953e-07
lovastatin	9.8e-06	MCF7	0.122824	2.39501e-07
homochlorcyclizine	1.04e-05	PC3	0.122269	2.71513e-07
pyrimethamine	1.6e-05	PC3	0.122215	2.74855e-07
metrifonate	1.56e-05	MCF7	0.122193	2.7622e-07
rotenone	1e-06	MCF7	0.122119	2.80838e-07
diperodon	9.2e-06	PC3	0.121897	2.95252e-07
mestranol	1.28e-05	MCF7	0.121734	3.06297e-07
levonorgestrel	1.28e-05	MCF7	0.121662	3.11294e-07
genistein	1e-05	MCF7	0.121427	3.28131e-07
adipiodone	3.6e-06	HL60	0.121371	3.32275e-07
memantine	1.86e-05	PC3	0.121266	3.40126e-07
lycorine	1.24e-05	HL60	0.12115	3.49088e-07
ouabain	5.4e-06	PC3	0.121087	3.54087e-07
oxolamine	9.2e-06	MCF7	0.121075	3.55007e-07
alvespimycin	1e-07	MCF7	0.121055	3.56572e-07
terguride	1.18e-05	HL60	0.120962	3.6406e-07
clomifene	6.6e-06	MCF7	0.120914	3.67987e-07
fluphenazine	7.8e-06	MCF7	0.120635	3.91657e-07
thiamazole	3.5e-05	HL60	0.120538	4.00186e-07
tanespimycin	1e-06	PC3	0.120485	4.04896e-07
emetine	7.2e-06	MCF7	0.120395	4.13072e-07
AG-013608	1e-05	PC3	0.120269	4.24799e-07
clemizole	1.1e-05	HL60	0.120269	4.24842e-07
clemastine	8.6e-06	MCF7	0.120194	4.31997e-07
quercetin	1.18e-05	HL60	0.120063	4.44669e-07
levothyroxine sodium	5.2e-06	HL60	0.119704	4.81505e-07
estrone	1.48e-05	MCF7	0.119601	4.92533e-07
lisuride	1.18e-05	HL60	0.119595	4.93262e-07
imipramine	1.26e-05	PC3	0.119465	5.07556e-07
monorden	1e-07	MCF7	0.119056	5.554e-07
propafenone	1.06e-05	MCF7	0.118827	5.84036e-07
mebendazole	1.36e-05	MCF7	0.118799	5.87699e-07
sulfadimethoxine	1.28e-05	HL60	0.118786	5.89306e-07
prochlorperazine	6.6e-06	HL60	0.11876	5.92771e-07
STOCK1N-35215	1e-05	PC3	0.118586	6.15835e-07
alvespimycin	1e-07	MCF7	0.118298	6.5583e-07
penbutolol	5.8e-06	MCF7	0.118287	6.5739e-07
noretynodrel	1.34e-05	MCF7	0.118281	6.58208e-07
idazoxan	1.66e-05	MCF7	0.117923	7.11767e-07
syrosingopine	6e-06	PC3	0.117868	7.204e-07
cyclopenthiazide	1.06e-05	HL60	0.11754	7.73546e-07
naftopidil	8.6e-06	MCF7	0.117453	7.88375e-07
5279552	2.2e-05	MCF7	0.116962	8.76836e-07
LY-294002	1e-05	MCF7	0.116924	8.84085e-07
5155877	1e-05	PC3	0.116917	8.85345e-07
clemastine	8.6e-06	MCF7	0.116796	9.08905e-07
monorden	1e-07	HL60	0.116723	9.2332e-07
cobalt chloride	0.0001	MCF7	0.116675	9.32968e-07
ciclopirox	1.5e-05	PC3	0.116613	9.45496e-07
epitiostanol	1.3e-05	MCF7	0.116449	9.79427e-07
HNMPA-(AM)3	5e-06	PC3	0.116397	9.90541e-07
cephaeline	6e-06	MCF7	0.116313	1.0085e-06
lycorine	1.24e-05	MCF7	0.116298	1.01168e-06
estradiol	1.46e-05	MCF7	0.116266	1.01869e-06
myricetin	1.26e-05	HL60	0.11615	1.04442e-06
loxapine	9e-06	PC3	0.115764	1.13466e-06
PF-00562151-00	1e-05	PC3	0.115763	1.13495e-06
butein	1e-05	PC3	0.115718	1.1457e-06
LY-294002	1e-05	MCF7	0.11568	1.15513e-06
homochlorcyclizine	1.04e-05	HL60	0.115573	1.18187e-06
fluphenazine	1e-05	MCF7	0.115434	1.21766e-06
nabumetone	1.76e-05	HL60	0.11541	1.22382e-06
mefloquine	9.6e-06	MCF7	0.115236	1.27016e-06
5194442	2e-05	MCF7	0.115207	1.27786e-06
diloxanide	1.22e-05	MCF7	0.115008	1.33327e-06
saquinavir	5.2e-06	HL60	0.114842	1.38112e-06
berberine	1.08e-05	MCF7	0.114653	1.43781e-06
perphenazine	1e-05	PC3	0.11452	1.47884e-06
alvespimycin	1e-07	PC3	0.114484	1.49022e-06
propofol	2.24e-05	MCF7	0.114356	1.53109e-06
15-delta prostaglandin J2	1e-05	HL60	0.114244	1.56761e-06
norcyclobenzaprine	1.54e-05	PC3	0.114167	1.59332e-06
monorden	1e-07	MCF7	0.114106	1.61426e-06
LY-294002	1e-05	MCF7	0.114097	1.61709e-06
monensin	5.8e-06	HL60	0.114037	1.6379e-06
bromocriptine	5.4e-06	MCF7	0.113716	1.75224e-06
mianserin	1.32e-05	PC3	0.113444	1.85532e-06
alclometasone	7.6e-06	HL60	0.113337	1.89753e-06
LY-294002	1e-05	MCF7	0.113267	1.92556e-06
maprotiline	1.28e-05	HL60	0.113124	1.9843e-06
zidovudine	1.5e-05	PC3	0.112973	2.04814e-06
lynestrenol	1.4e-05	MCF7	0.112879	2.08878e-06
benzylpenicillin	1.12e-05	PC3	0.112853	2.09999e-06
miconazole	9.6e-06	PC3	0.112697	2.16975e-06
metitepine	8.4e-06	MCF7	0.112608	2.21035e-06
cloperastine	1.1e-05	MCF7	0.112595	2.21612e-06
thioguanosine	1.26e-05	PC3	0.112556	2.23413e-06
clozapine	1.22e-05	HL60	0.112549	2.23738e-06
chlorcyclizine	1.18e-05	MCF7	0.112392	2.31186e-06
halcinonide	8.8e-06	MCF7	0.112366	2.32439e-06
prochlorperazine	1e-05	MCF7	0.112282	2.36543e-06
procarbazine	1.56e-05	HL60	0.112236	2.38802e-06
resveratrol	1.76e-05	MCF7	0.112053	2.48041e-06
ciclopirox	1.5e-05	HL60	0.111769	2.63093e-06
genistein	1e-05	MCF7	0.111411	2.83322e-06
profenamine	1.14e-05	PC3	0.111304	2.89651e-06
cloperastine	1.1e-05	MCF7	0.111223	2.94515e-06
drofenine	1.14e-05	MCF7	0.111154	2.98725e-06
cyclobenzaprine	1.28e-05	PC3	0.111119	3.00878e-06
loperamide	7.8e-06	PC3	0.110947	3.11721e-06
tanespimycin	1e-06	MCF7	0.110838	3.18821e-06
chlorprothixene	1.14e-05	MCF7	0.110708	3.27433e-06
LY-294002	1e-05	MCF7	0.110529	3.39655e-06
proguanil	1.38e-05	HL60	0.110505	3.4131e-06
trihexyphenidyl	1.18e-05	PC3	0.110487	3.4258e-06
cephaeline	6e-06	MCF7	0.110448	3.45308e-06
amphotericin B	4.4e-06	MCF7	0.110375	3.50547e-06
diethylstilbestrol	1.5e-05	PC3	0.11037	3.50915e-06
trimethylcolchicinic acid	1.16e-05	HL60	0.110038	3.75531e-06
flupentixol	7.8e-06	PC3	0.109443	4.23875e-06
bromocriptine	5.4e-06	HL60	0.109423	4.25589e-06
oxantel	6.6e-06	PC3	0.109374	4.29827e-06
tanespimycin	1e-06	MCF7	0.109374	4.29844e-06
lovastatin	9.8e-06	MCF7	0.109371	4.30108e-06
co-dergocrine mesilate	6.4e-06	MCF7	0.109192	4.4598e-06
reserpine	6.6e-06	PC3	0.109191	4.46003e-06
fluphenazine	1e-05	MCF7	0.109124	4.52134e-06
chlorhexidine	8e-06	MCF7	0.109112	4.53241e-06
nordihydroguaiaretic acid	1e-06	MCF7	0.109074	4.56706e-06
podophyllotoxin	9.6e-06	HL60	0.109001	4.6348e-06
haloperidol	1e-05	MCF7	0.108929	4.70351e-06
acacetin	1.4e-05	HL60	0.108877	4.75242e-06
diperodon	9.2e-06	HL60	0.108785	4.84198e-06
metergoline	1e-05	PC3	0.108626	5.00017e-06
trifluoperazine	1e-05	MCF7	0.108586	5.04028e-06
promazine	1.24e-05	MCF7	0.108294	5.34491e-06
bromopride	1.16e-05	MCF7	0.108271	5.36953e-06
0173570-0000	1e-06	PC3	0.108158	5.49256e-06
novobiocin	0.0001	SKMEL5	0.108083	5.57651e-06
anisomycin	1.5e-05	HL60	0.108076	5.58398e-06
bromperidol	9.6e-06	MCF7	0.107829	5.86775e-06
thiethylperazine	6e-06	PC3	0.107785	5.91965e-06
novobiocin	0.0001	MCF7	0.107768	5.93935e-06
etofenamate	1.08e-05	MCF7	0.107693	6.02934e-06
penbutolol	5.8e-06	MCF7	0.107598	6.14418e-06
nortriptyline	1.34e-05	MCF7	0.107519	6.24282e-06
orphenadrine	1.3e-05	PC3	0.107442	6.33926e-06
amiloride	1.32e-05	PC3	0.107179	6.67999e-06
AG-028671	1e-05	MCF7	0.106825	7.167e-06
LY-294002	1e-05	MCF7	0.106699	7.348e-06
0179445-0000	1e-05	MCF7	0.106698	7.34938e-06
LY-294002	1e-05	MCF7	0.106575	7.53016e-06
miconazole	9.6e-06	PC3	0.106395	7.80413e-06
lisuride	1.18e-05	MCF7	0.106331	7.90336e-06
vanoxerine	7.6e-06	PC3	0.106072	8.31633e-06
promazine	1.24e-05	PC3	0.105871	8.65231e-06
PNU-0230031	1e-06	MCF7	0.105752	8.85761e-06
procainamide	1.48e-05	HL60	0.105664	9.01251e-06
oxolamine	9.2e-06	MCF7	0.105575	9.17043e-06
nicardipine	7.8e-06	MCF7	0.105488	9.32846e-06
pimethixene	9.8e-06	MCF7	0.10545	9.39891e-06
oxedrine	2.4e-05	MCF7	0.105385	9.51887e-06
metrifonate	1.56e-05	MCF7	0.105371	9.54523e-06
pregnenolone	1.26e-05	MCF7	0.105274	9.72809e-06
colchicine	1e-05	MCF7	0.105219	9.83238e-06
tanespimycin	1e-06	PC3	0.104686	1.09108e-05
furosemide	1.2e-05	PC3	0.104527	1.12522e-05
clorgiline	1.3e-05	MCF7	0.104504	1.13024e-05
salsolidin	1.64e-05	MCF7	0.104382	1.15741e-05
naringenin	1.46e-05	HL60	0.104376	1.15891e-05
co-dergocrine mesilate	6.4e-06	MCF7	0.104321	1.17129e-05
capsaicin	1.3e-05	MCF7	0.104304	1.175e-05
sirolimus	1e-07	PC3	0.10423	1.19208e-05
kaempferol	1.4e-05	MCF7	0.104183	1.203e-05
liothyronine	6.2e-06	MCF7	0.104069	1.22994e-05
monorden	1e-07	MCF7	0.103977	1.25201e-05
calcium folinate	7.8e-06	MCF7	0.103784	1.29941e-05
monobenzone	2e-05	MCF7	0.103749	1.3082e-05
glafenine	9.8e-06	MCF7	0.103673	1.32768e-05
trifluoperazine	1e-05	MCF7	0.103583	1.35076e-05
podophyllotoxin	9.6e-06	PC3	0.103449	1.38621e-05
dienestrol	1.5e-05	MCF7	0.103431	1.39095e-05
betulinic acid	8.8e-06	MCF7	0.103077	1.48899e-05
fluphenazine	1e-05	PC3	0.103071	1.49067e-05
fluphenazine	1e-05	PC3	0.102578	1.63803e-05
5252917	1.4e-05	MCF7	0.102563	1.64261e-05
mifepristone	9.4e-06	PC3	0.10254	1.6499e-05
tolnaftate	1.3e-05	MCF7	0.102421	1.68796e-05
procyclidine	1.24e-05	PC3	0.102355	1.70921e-05
sirolimus	1e-07	MCF7	0.102101	1.79379e-05
digoxin	5.2e-06	PC3	0.101994	1.8308e-05
docosahexaenoic acid ethyl ester	0.0001	PC3	0.101867	1.87555e-05
benfluorex	1.04e-05	PC3	0.101662	1.94953e-05
sirolimus	1e-07	PC3	0.101601	1.97239e-05
biperiden	1.14e-05	PC3	0.101595	1.97459e-05
0173570-0000	1e-05	MCF7	0.101575	1.98207e-05
amoxapine	1.28e-05	MCF7	0.101538	1.99617e-05
0179445-0000	1e-05	MCF7	0.101494	2.01279e-05
estradiol	1e-08	HL60	0.101186	2.13302e-05
monastrol	0.0001	MCF7	0.101041	2.19223e-05
0173570-0000	1e-05	PC3	0.100885	2.25765e-05
ciclosporin	1e-06	MCF7	0.100837	2.27816e-05
nocodazole	1e-06	MCF7	0.10073	2.32432e-05
nocodazole	1.32e-05	PC3	0.100554	2.40227e-05
cisapride	8.6e-06	HL60	0.100386	2.47914e-05
protriptyline	1.34e-05	MCF7	0.100342	2.49941e-05
LY-294002	1e-05	MCF7	0.100125	2.60307e-05
Prestwick-1082	1.2e-05	MCF7	0.100049	2.64004e-05
riluzole	1.48e-05	MCF7	0.0998106	2.76014e-05
dicycloverine	1.16e-05	PC3	0.0996828	2.82651e-05
clomipramine	1.14e-05	MCF7	0.099488	2.93069e-05
zardaverine	1.5e-05	MCF7	0.0993842	2.98762e-05
desipramine	1.32e-05	HL60	0.0993253	3.02045e-05
levomepromazine	9e-06	MCF7	0.0992466	3.06481e-05
danazol	1.18e-05	MCF7	0.0992055	3.08819e-05
LY-294002	1e-05	MCF7	0.0991008	3.14858e-05
Prestwick-1083	8.8e-06	MCF7	0.098987	3.21553e-05
debrisoquine	9e-06	PC3	0.0989427	3.24194e-05
chlorpromazine	1.12e-05	MCF7	0.0989353	3.2464e-05
terfenadine	8.4e-06	HL60	0.0987565	3.35521e-05
promazine	1.24e-05	PC3	0.0986344	3.43155e-05
haloperidol	1.06e-05	MCF7	0.0986036	3.45106e-05
spiradoline	1e-06	MCF7	0.0984952	3.52054e-05
nordihydroguaiaretic acid	1e-06	MCF7	0.098478	3.53171e-05
nordihydroguaiaretic acid	1e-06	MCF7	0.0984284	3.56405e-05
protriptyline	1.34e-05	PC3	0.0983804	3.59563e-05
moxisylyte	1.26e-05	PC3	0.0981612	3.74316e-05
guanabenz	1.38e-05	HL60	0.0978948	3.93025e-05
mometasone	7.6e-06	HL60	0.0976507	4.10943e-05
SR-95639A	1e-05	HL60	0.0976112	4.13911e-05
monorden	1e-07	MCF7	0.0976089	4.14084e-05
bepridil	1e-05	MCF7	0.0975534	4.18292e-05
penbutolol	5.8e-06	HL60	0.097531	4.20008e-05
piperacillin	7.4e-06	MCF7	0.0974496	4.2628e-05
epitiostanol	1.3e-05	MCF7	0.0974452	4.26621e-05
triamterene	1.58e-05	MCF7	0.0972778	4.39808e-05
estradiol	1e-08	MCF7	0.097026	4.60386e-05
benzamil	1.12e-05	PC3	0.0970214	4.60768e-05
genistein	1e-05	MCF7	0.0969819	4.64077e-05
pentamidine	6.8e-06	MCF7	0.0969315	4.68337e-05
clioquinol	1.3e-05	MCF7	0.0967274	4.85959e-05
clioquinol	1.3e-05	HL60	0.096584	4.9871e-05
tioguanine	1e-05	MCF7	0.0965654	5.00394e-05
isotretinoin	1.34e-05	PC3	0.096487	5.07522e-05
sirolimus	1e-07	MCF7	0.0964622	5.09797e-05
amitriptyline	1.28e-05	PC3	0.096455	5.10464e-05
nordihydroguaiaretic acid	1e-06	PC3	0.0962867	5.26175e-05
carbarsone	1.54e-05	HL60	0.0962585	5.28858e-05
yohimbic acid	1.12e-05	HL60	0.0961416	5.40097e-05
norethisterone	1.34e-05	MCF7	0.0961171	5.42477e-05
dipyridamole	8e-06	PC3	0.0960293	5.511e-05
isoconazole	9.6e-06	PC3	0.0957295	5.81544e-05
betulinic acid	8.8e-06	MCF7	0.0954641	6.0982e-05
zardaverine	1.5e-05	MCF7	0.0954588	6.10396e-05
AG-013608	1e-05	PC3	0.0953167	6.2607e-05
Prestwick-984	9.2e-06	HL60	0.0953078	6.27074e-05
5253409	1.7e-05	MCF7	0.0951617	6.43615e-05
disulfiram	1.34e-05	HL60	0.0951357	6.46601e-05
monastrol	0.0001	MCF7	0.095069	6.5432e-05
Prestwick-682	6e-06	HL60	0.0950159	6.60533e-05
saquinavir	5.2e-06	PC3	0.0950135	6.60816e-05
paclitaxel	4.6e-06	MCF7	0.0950085	6.61399e-05
(+)-chelidonine	1.08e-05	PC3	0.0949369	6.69871e-05
acacetin	1.4e-05	MCF7	0.0948446	6.80946e-05
digitoxigenin	1.06e-05	PC3	0.0948101	6.8514e-05
tinidazole	1.62e-05	MCF7	0.0947411	6.93578e-05
F0447-0125	1e-05	PC3	0.0947377	6.93995e-05
hexestrol	1.48e-05	MCF7	0.0946916	6.99684e-05
dyclonine	1.22e-05	MCF7	0.0944955	7.24419e-05
exisulind	5e-05	MCF7	0.0944399	7.31584e-05
loxapine	9e-06	MCF7	0.0944344	7.32291e-05
finasteride	1.08e-05	MCF7	0.0942412	7.57722e-05
nicardipine	7.8e-06	HL60	0.094222	7.60297e-05
leflunomide	1.48e-05	HL60	0.0941868	7.65038e-05
foliosidine	1.3e-05	MCF7	0.0941485	7.70214e-05
monorden	1e-07	MCF7	0.0938969	8.05125e-05
acetylsalicylsalicylic acid	1.34e-05	HL60	0.0938047	8.18287e-05
zalcitabine	1.9e-05	MCF7	0.0935483	8.5595e-05
ursolic acid	8.8e-06	MCF7	0.0935161	8.60799e-05
5213008	1.8e-05	MCF7	0.0935138	8.61144e-05
PHA-00767505E	1e-05	PC3	0.0935059	8.62335e-05
nifedipine	1.16e-05	MCF7	0.0934632	8.68816e-05
desipramine	1.32e-05	MCF7	0.0933261	8.89924e-05
cefazolin	8.4e-06	MCF7	0.0932375	9.03812e-05
tetrandrine	6.4e-06	HL60	0.0932202	9.06557e-05
idoxuridine	1.12e-05	PC3	0.093204	9.09125e-05
lumicolchicine	1e-05	HL60	0.0931703	9.14498e-05
cephaeline	6e-06	PC3	0.0931291	9.21106e-05
myricetin	1.26e-05	PC3	0.0931185	9.22797e-05
5279552	2.2e-05	MCF7	0.0928646	9.64583e-05
dioxybenzone	1.64e-05	MCF7	0.0928627	9.64892e-05
LY-294002	1e-05	PC3	0.09282	9.72102e-05
tranexamic acid	2.54e-05	HL60	0.0927783	9.79179e-05
SC-19220	1e-05	PC3	0.0927625	9.81874e-05
cyproheptadine	1.24e-05	MCF7	0.0927304	9.87367e-05
pirenperone	1.02e-05	HL60	0.0926567	0.00010001
0317956-0000	1e-05	MCF7	0.0926463	0.000100192
bretylium tosilate	9.6e-06	MCF7	0.0926078	0.000100864
equilin	1.5e-05	MCF7	0.0924284	0.000104054
dicycloverine	1.16e-05	PC3	0.0923781	0.000104965
clemizole	1.1e-05	PC3	0.0921695	0.000108827
raloxifene	7.8e-06	PC3	0.0921672	0.000108869
metitepine	8.4e-06	HL60	0.0921139	0.000109878
apomorphine	6.4e-06	PC3	0.091714	0.000117725
monastrol	0.0001	MCF7	0.0916014	0.000120028
blebbistatin	1.7e-05	MCF7	0.091599	0.00012008
propranolol	1.36e-05	MCF7	0.0915808	0.000120454
carmustine	0.0001	MCF7	0.0915189	0.000121744
dosulepin	1.2e-05	MCF7	0.0915022	0.000122094
chloramphenicol	1.24e-05	PC3	0.0914367	0.000123476
loxapine	9e-06	HL60	0.091392	0.000124425
tetrandrine	6.4e-06	PC3	0.0913438	0.00012546
protriptyline	1.34e-05	MCF7	0.0913253	0.000125857
lanatoside C	4e-06	PC3	0.0913113	0.000126161
mifepristone	9.4e-06	MCF7	0.0912579	0.000127321
meptazinol	1.48e-05	MCF7	0.0912539	0.000127408
ciclacillin	1.18e-05	MCF7	0.0912266	0.000128007
wortmannin	1e-08	MCF7	0.0911577	0.000129526
dizocilpine	1.18e-05	PC3	0.0908878	0.000135644
oxyphenbutazone	1.24e-05	PC3	0.0907229	0.000139516
chlorpromazine	1.12e-05	MCF7	0.0905827	0.000142888
(-)-isoprenaline	1.62e-05	PC3	0.0905297	0.000144181
nitrofurantoin	1.68e-05	MCF7	0.0904838	0.000145313
etynodiol	1.04e-05	MCF7	0.0904811	0.00014538
alpha-ergocryptine	7e-06	HL60	0.0904784	0.000145445
alfuzosin	9.4e-06	HL60	0.090468	0.000145703
tetroquinone	2.1e-05	MCF7	0.0903186	0.00014945
piperacetazine	9.8e-06	MCF7	0.0903184	0.000149453
LY-294002	1e-05	PC3	0.0903049	0.000149797
diphemanil metilsulfate	1.02e-05	MCF7	0.0901912	0.000152714
N6-methyladenosine	1.42e-05	MCF7	0.0901401	0.000154044
wortmannin	1e-08	MCF7	0.0900898	0.000155363
pergolide	9.8e-06	MCF7	0.0897182	0.000165437
arachidonyltrifluoromethane	1e-05	MCF7	0.0895319	0.000170715
CP-320650-01	1e-05	PC3	0.0895009	0.00017161
vanoxerine	7.6e-06	HL60	0.0894592	0.000172821
clozapine	1e-05	MCF7	0.0893687	0.000175472
testosterone	1.16e-05	MCF7	0.0893665	0.000175536
minocycline	8e-06	PC3	0.0893418	0.000176267
chlorambucil	1.32e-05	MCF7	0.0892083	0.000180265
ivermectin	4.6e-06	HL60	0.0891969	0.000180611
lasalocid	6.6e-06	PC3	0.0891663	0.00018154
azathioprine	1.44e-05	PC3	0.0891509	0.00018201
rilmenidine	8.4e-06	HL60	0.0890418	0.000185372
zuclopenthixol	9.2e-06	MCF7	0.0889135	0.000189398
esculetin	2.24e-05	MCF7	0.0888444	0.0001916
STOCK1N-35874	1.4e-05	PC3	0.0887847	0.000193521
trimipramine	9.8e-06	HL60	0.0886159	0.000199056
hydroxyachillin	1.42e-05	HL60	0.0886135	0.000199135
raloxifene	7.8e-06	MCF7	0.0885438	0.000201464
flupentixol	7.8e-06	MCF7	0.0884915	0.000203228
fluorometholone	1.06e-05	MCF7	0.0883246	0.000208959
bendroflumethiazide	9.4e-06	MCF7	0.0883	0.000209813
rifampicin	4.8e-06	HL60	0.0882908	0.000210135
kaempferol	1.4e-05	MCF7	0.088281	0.000210478
calcium folinate	7.8e-06	HL60	0.0881865	0.000213812
trifluoperazine	8.4e-06	MCF7	0.0881128	0.000216446
digoxigenin	1.02e-05	PC3	0.0880638	0.000218211
15-delta prostaglandin J2	1e-05	PC3	0.0880318	0.000219373
amitriptyline	1.28e-05	MCF7	0.0879453	0.000222542
AG-013608	1e-05	PC3	0.087896	0.000224367
cefmetazole	8.2e-06	HL60	0.087886	0.000224739
pizotifen	9.4e-06	MCF7	0.0877773	0.00022882
etodolac	1.4e-05	MCF7	0.0876928	0.000232042
fluphenazine	1e-05	MCF7	0.0876808	0.000232504
procarbazine	1.56e-05	MCF7	0.0876619	0.00023323
8-azaguanine	2.62e-05	MCF7	0.0876095	0.000235259
podophyllotoxin	9.6e-06	MCF7	0.087556	0.000237344
LY-294002	1e-05	MCF7	0.0875496	0.000237597
sirolimus	1e-07	MCF7	0.087463	0.000241014
miconazole	9.6e-06	HL60	0.087425	0.000242529
LY-294002	1e-05	MCF7	0.0873269	0.000246481
primaquine	8.8e-06	HL60	0.0872064	0.000251418
5211181	1.2e-05	MCF7	0.0870521	0.000257876
norcyclobenzaprine	1.54e-05	MCF7	0.0870519	0.000257884
merbromin	5e-06	HL60	0.0870193	0.000259271
brompheniramine	9.2e-06	PC3	0.0869813	0.000260892
nitrendipine	1.1e-05	MCF7	0.0869118	0.000263881
cefazolin	8.4e-06	HL60	0.0868799	0.000265265
SB-202190	1e-06	MCF7	0.0868313	0.000267386
azathioprine	1.44e-05	MCF7	0.0867231	0.00027217
prochlorperazine	6.6e-06	MCF7	0.0866664	0.000274706
clomifene	6.6e-06	PC3	0.0866084	0.000277322
khellin	1.54e-05	MCF7	0.0864826	0.000283081
famprofazone	1.06e-05	MCF7	0.0863043	0.000291432
hesperidin	6.6e-06	HL60	0.0862578	0.000293649
tanespimycin	1e-07	MCF7	0.0861921	0.00029681
eldeline	7.8e-06	MCF7	0.08612	0.000300311
sitosterol	9.6e-06	PC3	0.0860938	0.000301591
iopamidol	5.2e-06	MCF7	0.0860447	0.000304007
cyproterone	9.6e-06	PC3	0.0860345	0.000304513
BCB000040	1e-05	MCF7	0.0858302	0.000314782
tolbutamide	1.48e-05	MCF7	0.0858015	0.000316249
etoposide	6.8e-06	HL60	0.0857817	0.000317264
genistein	1e-05	MCF7	0.0857479	0.000319009
pindolol	1.62e-05	HL60	0.0856617	0.00032349
clozapine	1e-05	MCF7	0.0855346	0.000330209
diphenhydramine	1.38e-05	PC3	0.0854829	0.000332978
novobiocin	0.0001	MCF7	0.0852661	0.000344836
LY-294002	1e-05	PC3	0.0852252	0.000347116
paclitaxel	4.6e-06	HL60	0.0851725	0.000350078
moracizine	8.6e-06	MCF7	0.0850759	0.00035556
sirolimus	1e-07	MCF7	0.0850546	0.00035678
alprostadil	1e-05	PC3	0.0850432	0.000357436
arachidonyltrifluoromethane	1e-05	MCF7	0.0848759	0.000367175
cyclobenzaprine	1.28e-05	MCF7	0.0847594	0.000374099
haloperidol	1e-05	PC3	0.0847351	0.000375558
oxetacaine	8.6e-06	MCF7	0.0846422	0.000381195
norcyclobenzaprine	1.54e-05	MCF7	0.0846198	0.00038256
meprylcaine	1.48e-05	HL60	0.084597	0.000383959
Prestwick-642	1.38e-05	PC3	0.0843361	0.00040031
fluspirilene	8.4e-06	PC3	0.084246	0.000406106
flupentixol	7.8e-06	MCF7	0.0842202	0.000407776
mebhydrolin	4.8e-06	HL60	0.0840783	0.000417101
propoxycaine	1.2e-05	HL60	0.0840542	0.000418701
tanespimycin	1e-06	HL60	0.0839914	0.000422906
nicergoline	8.2e-06	MCF7	0.0838307	0.000433844
nordihydroguaiaretic acid	1e-06	MCF7	0.0837749	0.000437705
beclometasone	7.6e-06	PC3	0.0835079	0.000456618
chlorzoxazone	2.36e-05	MCF7	0.0834997	0.000457206
cimetidine	1.58e-05	MCF7	0.0833868	0.000465445
chlorphenamine	1.02e-05	HL60	0.0833668	0.000466917
molindone	1.28e-05	MCF7	0.083315	0.000470755
pizotifen	9.4e-06	HL60	0.083228	0.000477262
atropine methonitrate	1.1e-05	HL60	0.0831777	0.000481057
cyproterone	9.6e-06	HL60	0.0831224	0.00048527
oxaprozin	1.36e-05	MCF7	0.0830341	0.000492061
cinchonidine	1.36e-05	PC3	0.0828864	0.000503628
lidoflazine	8.2e-06	PC3	0.0828804	0.000504106
betonicine	2.52e-05	MCF7	0.0827143	0.000517424
monensin	1.09e-05	MCF7	0.0826082	0.000526104
monorden	1e-07	MCF7	0.0825556	0.000530454
nitrofural	2.02e-05	HL60	0.08251	0.000534251
mianserin	1.32e-05	PC3	0.0824937	0.000535623
levomepromazine	9e-06	PC3	0.0824336	0.000540678
sulfamethoxazole	1.58e-05	HL60	0.082342	0.000548477
thioridazine	1e-05	HL60	0.0823263	0.000549825
C-75	1e-05	MCF7	0.0822639	0.000555211
noretynodrel	1.34e-05	PC3	0.0822401	0.000557275
troglitazone	1e-05	MCF7	0.0821823	0.000562318
isocarboxazid	1.72e-05	HL60	0.0821396	0.000566079
lisuride	1.18e-05	MCF7	0.0821323	0.00056672
monastrol	0.0001	MCF7	0.0821197	0.000567835
methotrexate	8.8e-06	MCF7	0.0820497	0.000574059
alfadolone	1.02e-05	HL60	0.0820151	0.000577163
cinchonine	1.36e-05	HL60	0.0820088	0.000577733
ergocalciferol	1e-05	HL60	0.0820029	0.000578263
Gly-His-Lys	1e-06	PC3	0.0819569	0.000582417
azathioprine	1.44e-05	PC3	0.0817611	0.000600409
galantamine	1.08e-05	PC3	0.0816686	0.000609088
epiandrosterone	1.38e-05	MCF7	0.0816482	0.000611021
flunisolide	9.2e-06	MCF7	0.0816109	0.000614561
pentetic acid	1.02e-05	PC3	0.0815513	0.000620267
demeclocycline	8e-06	HL60	0.0815462	0.000620752
trichostatin A	1e-07	MCF7	0.0815273	0.000622572
fosfosal	1.84e-05	MCF7	0.0814059	0.000634387
ebselen	1.46e-05	MCF7	0.0814013	0.000634837
5194442	2e-05	PC3	0.0812063	0.000654248
dexibuprofen	1.94e-05	HL60	0.0811936	0.000655527
nocodazole	1.32e-05	HL60	0.0811754	0.000657377
flutamide	1.44e-05	MCF7	0.0810567	0.00066951
wortmannin	1e-08	MCF7	0.0810066	0.000674699
dicoumarol	1.18e-05	MCF7	0.0809859	0.000676859
convolamine	1.18e-05	MCF7	0.0808838	0.000687575
procarbazine	1.56e-05	MCF7	0.0808778	0.000688202
harman	1.82e-05	HL60	0.0808604	0.000690049
tanespimycin	1e-06	HL60	0.0808506	0.000691093
dydrogesterone	1.28e-05	PC3	0.0808471	0.000691458
Prestwick-674	1.44e-05	HL60	0.0808363	0.000692613
berberine	1.08e-05	MCF7	0.0808322	0.000693045
dihydroergotamine	3e-06	MCF7	0.0808219	0.000694149
estradiol	1e-08	MCF7	0.0807929	0.000697243
iobenguane	1.08e-05	MCF7	0.0807714	0.000699555
etacrynic acid	1.32e-05	HL60	0.0807224	0.000704832
famprofazone	1.06e-05	MCF7	0.0806622	0.000711371
proglumide	1.2e-05	MCF7	0.0806557	0.000712081
LY-294002	1e-05	MCF7	0.0806295	0.000714953
alpha-ergocryptine	7e-06	PC3	0.0806278	0.000715133
LY-294002	1e-05	MCF7	0.0805582	0.000722806
papaverine	1.06e-05	MCF7	0.0805392	0.000724919
sulfapyridine	1.6e-05	HL60	0.0804804	0.000731476
iopamidol	5.2e-06	PC3	0.0804433	0.000735641
cisapride	8.6e-06	MCF7	0.080415	0.000738831
neostigmine bromide	1.32e-05	MCF7	0.0803621	0.000744835
metformin	2.42e-05	HL60	0.0802279	0.000760263
NS-398	1e-05	MCF7	0.0802015	0.000763331
erastin	2e-05	PC3	0.0800722	0.000778531
haloperidol	1.06e-05	PC3	0.0799329	0.000795226
CP-320650-01	1e-06	PC3	0.0799172	0.000797125
cinchocaine	1.16e-05	MCF7	0.0799031	0.000798841
diphenhydramine	1.38e-05	HL60	0.0798865	0.000800855
harpagoside	8e-06	MCF7	0.0798635	0.000803658
tetroquinone	2.1e-05	PC3	0.0796952	0.000824472
fusidic acid	7.4e-06	HL60	0.0795454	0.000843411
mexiletine	1.86e-05	MCF7	0.0793521	0.000868462
ricinine	2.44e-05	PC3	0.0793107	0.00087391
verapamil	8.2e-06	MCF7	0.0791953	0.000889271
rifampicin	4.8e-06	MCF7	0.0791916	0.000889763
lovastatin	9.8e-06	PC3	0.0790097	0.000914505
terguride	1.18e-05	MCF7	0.0789707	0.000919896
benzocaine	2.42e-05	MCF7	0.0788069	0.000942837
lasalocid	6.6e-06	MCF7	0.0786927	0.000959156
folic acid	9e-06	MCF7	0.0785633	0.000977946
acetylsalicylic acid	0.0001	MCF7	0.0785521	0.000979592
estradiol	1e-08	MCF7	0.0784747	0.000991012
quinisocaine	1.3e-05	MCF7	0.0784746	0.000991025
bromocriptine	5.4e-06	PC3	0.0784292	0.000997781
cinchonine	1.36e-05	PC3	0.078392	0.00100335
CP-320650-01	1e-05	PC3	0.0783861	0.00100423
alverine	8.4e-06	PC3	0.0780316	0.00105881
doxazosin	7.4e-06	MCF7	0.0780235	0.00106009
meclocycline	5.8e-06	PC3	0.0779405	0.00107327
bepridil	1e-05	PC3	0.0778983	0.00108002
calcium folinate	7.8e-06	MCF7	0.0778719	0.00108428
chlorogenic acid	1.12e-05	HL60	0.0778332	0.00109053
paroxetine	1e-06	MCF7	0.077732	0.00110705
trifluoperazine	1e-05	MCF7	0.0774815	0.00114893
gabexate	9.6e-06	MCF7	0.0774722	0.00115052
STOCK1N-35874	1.4e-05	PC3	0.0774179	0.0011598
0173570-0000	1e-06	PC3	0.0773349	0.00117414
4-hydroxyphenazone	1.96e-05	MCF7	0.0773327	0.00117451
naproxen	1.58e-05	HL60	0.0772858	0.00118269
nafcillin	8.8e-06	HL60	0.0772512	0.00118874
PNU-0230031	1e-05	MCF7	0.0772409	0.00119054
CP-319743	1e-05	MCF7	0.0771881	0.00119986
clomipramine	1.14e-05	MCF7	0.0771836	0.00120066
rosiglitazone	1e-05	MCF7	0.0771381	0.00120874
nadolol	1.3e-05	HL60	0.0771159	0.00121271
abamectin	4.8e-06	PC3	0.0770999	0.00121557
spiradoline	1e-06	MCF7	0.0769204	0.00124813
PHA-00745360	1e-06	PC3	0.0769129	0.0012495
ursolic acid	8.8e-06	PC3	0.0768686	0.00125767
monorden	1e-07	MCF7	0.0768491	0.00126129
mimosine	2.02e-05	MCF7	0.0767766	0.00127479
isocorydine	1.18e-05	HL60	0.0767714	0.00127576
estrone	1.48e-05	MCF7	0.07675	0.00127977
homochlorcyclizine	1.04e-05	MCF7	0.076649	0.00129888
carbimazole	2.14e-05	MCF7	0.0766203	0.00130437
geldanamycin	1e-06	HL60	0.0765937	0.00130946
pralidoxime	2.32e-05	HL60	0.0764823	0.001331
oxymetazoline	1.34e-05	PC3	0.0764707	0.00133326
cotinine	2.26e-05	MCF7	0.0763331	0.00136036
metoclopramide	1.18e-05	MCF7	0.0761655	0.00139407
talampicillin	7.8e-06	PC3	0.0761165	0.00140405
ketoprofen	1.58e-05	PC3	0.0761079	0.00140582
imipramine	1.26e-05	MCF7	0.0759952	0.00142908
3-acetamidocoumarin	1.96e-05	MCF7	0.0759766	0.00143295
flecainide	8.4e-06	MCF7	0.0758886	0.00145142
ranitidine	1.14e-05	MCF7	0.0758234	0.00146524
ritodrine	1.24e-05	HL60	0.0757934	0.00147164
metergoline	1e-05	HL60	0.0757093	0.00148971
IC-86621	1e-06	PC3	0.0756177	0.00150963
fluvoxamine	9.2e-06	PC3	0.0756109	0.00151111
piperlongumine	1.26e-05	HL60	0.0755467	0.00152524
metergoline	1e-05	MCF7	0.0755427	0.00152612
celecoxib	1e-05	MCF7	0.0755413	0.00152643
fulvestrant	1e-06	HL60	0.075466	0.00154315
sirolimus	1e-07	MCF7	0.0754537	0.00154591
propafenone	1.06e-05	PC3	0.075446	0.00154763
methotrexate	8.8e-06	MCF7	0.0754408	0.0015488
triflupromazine	1.02e-05	MCF7	0.0753606	0.00156686
trifluoperazine	8.4e-06	MCF7	0.0753441	0.0015706
aciclovir	1.78e-05	HL60	0.0753208	0.00157588
iopanoic acid	7e-06	MCF7	0.0753198	0.00157613
riboflavin	1.06e-05	PC3	0.0751002	0.00162684
5194442	2e-05	MCF7	0.075041	0.00164076
chlorhexidine	8e-06	PC3	0.0750136	0.00164726
staurosporine	1e-07	MCF7	0.074869	0.00168187
hemicholinium	7e-06	PC3	0.0748668	0.0016824
tolazamide	1.28e-05	MCF7	0.0748606	0.00168389
novobiocin	6.4e-06	HL60	0.074718	0.00171873
nimesulide	1.3e-05	MCF7	0.0746777	0.00172868
novobiocin	0.0001	MCF7	0.0746267	0.00174135
isosorbide	1.7e-05	MCF7	0.0745448	0.00176192
tanespimycin	1e-06	ssMCF7	0.0745258	0.0017667
nomegestrol	1.08e-05	MCF7	0.0743404	0.00181416
0317956-0000	1e-05	MCF7	0.0742369	0.00184115
methoxsalen	1.86e-05	MCF7	0.0740888	0.00188041
maprotiline	1.28e-05	MCF7	0.0740656	0.00188663
equilin	1.5e-05	PC3	0.073923	0.00192531
adiphenine	1.14e-05	HL60	0.0737922	0.0019614
terguride	8.8e-06	MCF7	0.0737357	0.00197718
sulmazole	1.4e-05	HL60	0.0737297	0.00197886
finasteride	1.08e-05	MCF7	0.0737219	0.00198103
tenoxicam	1.18e-05	HL60	0.0735743	0.00202289
PNU-0230031	1e-05	MCF7	0.0735306	0.00203542
niflumic acid	1.42e-05	MCF7	0.073519	0.00203879
pentetic acid	1.02e-05	MCF7	0.0734999	0.00204429
PHA-00851261E	1e-06	MCF7	0.0734811	0.00204974
0317956-0000	1e-06	MCF7	0.0734337	0.0020635
minoxidil	1.92e-05	MCF7	0.0733135	0.00209884
clofazimine	8.4e-06	MCF7	0.0732948	0.00210438
amitriptyline	1.28e-05	HL60	0.073208	0.00213027
lansoprazole	1.08e-05	MCF7	0.0731927	0.00213489
podophyllotoxin	9.6e-06	MCF7	0.0731387	0.00215117
metrizamide	5e-06	HL60	0.0730616	0.00217464
indapamide	1.06e-05	PC3	0.0730099	0.00219053
dimenhydrinate	8.6e-06	PC3	0.072919	0.00221868
tamoxifen	7e-06	HL60	0.0728805	0.00223069
salsolidin	1.64e-05	PC3	0.0728133	0.00225184
etofylline	1.78e-05	MCF7	0.0727457	0.00227326
dehydrocholic acid	9.6e-06	HL60	0.072678	0.00229493
sirolimus	1e-07	MCF7	0.0726734	0.00229642
gelsemine	1.24e-05	HL60	0.072672	0.00229685
levothyroxine sodium	5.2e-06	MCF7	0.0726719	0.00229688
bisacodyl	1.1e-05	MCF7	0.0725602	0.00233308
biotin	1.64e-05	PC3	0.0725458	0.00233778
Prestwick-1082	1.2e-05	MCF7	0.0724816	0.00235884
8-azaguanine	2.62e-05	HL60	0.0724314	0.00237544
staurosporine	1e-08	SKMEL5	0.0724016	0.00238534
benperidol	1.04e-05	HL60	0.0723194	0.00241287
epiandrosterone	1.38e-05	MCF7	0.072205	0.00245162
tracazolate	1.18e-05	MCF7	0.0721984	0.00245386
glycopyrronium bromide	1e-05	MCF7	0.0721539	0.00246911
0317956-0000	1e-06	MCF7	0.0721144	0.00248272
dicloxacillin	8.2e-06	MCF7	0.0720742	0.00249665
nordihydroguaiaretic acid	1e-06	MCF7	0.0719732	0.00253192
chloropyrazine	3.5e-05	MCF7	0.0719571	0.00253761
acetylsalicylsalicylic acid	1.34e-05	MCF7	0.0719322	0.0025464
haloperidol	1.06e-05	MCF7	0.0718026	0.00259255
hydroflumethiazide	1.2e-05	PC3	0.0717242	0.00262088
mestranol	1.28e-05	HL60	0.0717226	0.00262145
lactobionic acid	1.12e-05	MCF7	0.071694	0.00263183
benzydamine	1.16e-05	MCF7	0.0714512	0.00272165
mephentermine	9.4e-06	HL60	0.0713796	0.00274866
atractyloside	5e-06	HL60	0.071345	0.0027618
napelline	1.12e-05	PC3	0.0712457	0.00279985
minaprine	1.08e-05	MCF7	0.0710661	0.00286983
amoxapine	1.28e-05	PC3	0.0709722	0.00290706
butacaine	1.3e-05	HL60	0.0708064	0.00297388
PF-00539758-00	1e-05	MCF7	0.07075	0.00299695
alfadolone	1.02e-05	MCF7	0.0706218	0.00304994
riluzole	1.48e-05	PC3	0.0704251	0.00313291
amylocaine	1.48e-05	MCF7	0.0704183	0.00313581
sirolimus	1e-07	MCF7	0.0703882	0.0031487
estradiol	1e-07	MCF7	0.070301	0.00318629
sirolimus	1e-07	PC3	0.0702858	0.00319288
C-75	1e-05	PC3	0.0702821	0.00319449
6-benzylaminopurine	1.78e-05	PC3	0.0702654	0.00320178
prochlorperazine	1e-05	MCF7	0.0702379	0.00321376
palmatine	1.04e-05	MCF7	0.0701119	0.00326927
urapidil	9.4e-06	PC3	0.0701014	0.00327393
cefotaxime	8.4e-06	MCF7	0.0700061	0.00331655
biotin	1.64e-05	MCF7	0.069909	0.00336044
troglitazone	1e-05	MCF7	0.0699	0.00336456
heptaminol	2.2e-05	MCF7	0.0698813	0.0033731
tracazolate	1.18e-05	PC3	0.0698788	0.00337423
phenformin	1.66e-05	HL60	0.0698455	0.00338947
hexetidine	1.18e-05	MCF7	0.069827	0.00339797
tanespimycin	1e-06	PC3	0.0698246	0.00339905
fluphenazine	7.8e-06	HL60	0.0698026	0.0034092
haloperidol	1e-05	HL60	0.0697711	0.00342376
naloxone	1.1e-05	MCF7	0.0697674	0.00342548
sertaconazole	8e-06	MCF7	0.0697604	0.00342873
scoulerine	1.22e-05	PC3	0.0697151	0.00344978
sulfadiazine	1.6e-05	MCF7	0.069709	0.00345261
heptaminol	2.2e-05	PC3	0.0696418	0.00348409
nimodipine	9.6e-06	MCF7	0.0695817	0.00351244
chlormezanone	1.46e-05	MCF7	0.0695692	0.00351841
ascorbic acid	2.24e-05	HL60	0.0695571	0.00352415
levonorgestrel	1.28e-05	MCF7	0.0695566	0.00352435
LY-294002	1e-05	HL60	0.0694245	0.00358765
Gly-His-Lys	1e-06	MCF7	0.069423	0.00358838
moroxydine	1.92e-05	HL60	0.0693925	0.00360317
nefopam	1.38e-05	MCF7	0.0693657	0.00361618
pramocaine	1.22e-05	PC3	0.069361	0.00361845
cefazolin	8.4e-06	PC3	0.0693186	0.00363917
proguanil	1.38e-05	MCF7	0.0693121	0.00364234
domperidone	7.4e-06	PC3	0.0692364	0.00367957
ethoxyquin	1.84e-05	HL60	0.0692055	0.0036949
piretanide	1.1e-05	MCF7	0.0691758	0.00370964
trimethobenzamide	9.4e-06	MCF7	0.0691746	0.00371026
seneciphylline	1.2e-05	HL60	0.0690668	0.00376428
0198306-0000	1e-05	MCF7	0.0690515	0.00377199
azacyclonol	1.5e-05	PC3	0.0690475	0.00377401
BAS-012416453	3.8e-05	MCF7	0.0690055	0.00379532
sulindac	0.0001	MCF7	0.0689512	0.00382303
isometheptene	8.2e-06	HL60	0.0689302	0.00383377
strophanthidin	9.8e-06	HL60	0.0688942	0.00385229
chlorpromazine	1e-06	MCF7	0.0688501	0.00387505
triflupromazine	1.02e-05	PC3	0.0688492	0.00387553
leflunomide	1.48e-05	MCF7	0.068833	0.00388395
naphazoline	1.62e-05	MCF7	0.0688328	0.00388406
valproic acid	0.0002	MCF7	0.0687888	0.00390697
nifedipine	1.16e-05	MCF7	0.068689	0.00395932
trichostatin A	1e-07	MCF7	0.0685842	0.00401508
clozapine	1e-05	MCF7	0.0685632	0.00402631
danazol	1.18e-05	HL60	0.068563	0.0040264
iocetamic acid	6.6e-06	PC3	0.0685445	0.00403633
pheneticillin	1e-05	HL60	0.0684667	0.00407835
doxylamine	1.02e-05	PC3	0.0683926	0.00411874
piperidolate	1.12e-05	MCF7	0.0683746	0.00412865
PHA-00745360	1e-05	MCF7	0.0682199	0.00421428
lithocholic acid	1.06e-05	HL60	0.0681801	0.0042366
5248896	1.1e-05	MCF7	0.0681278	0.00426607
homatropine	1.12e-05	HL60	0.0680482	0.00431128
Prestwick-674	1.44e-05	PC3	0.0679854	0.00434725
trichostatin A	1e-06	MCF7	0.0679732	0.00435426
buspirone	9.4e-06	PC3	0.0679698	0.00435623
citalopram	1e-06	MCF7	0.0679689	0.00435675
ketoprofen	1.58e-05	MCF7	0.0679315	0.00437832
megestrol	1.04e-05	HL60	0.0679304	0.00437901
trichostatin A	1e-07	MCF7	0.0678972	0.00439823
pepstatin	5.8e-06	PC3	0.0678883	0.00440344
methocarbamol	1.66e-05	MCF7	0.0678726	0.00441254
0317956-0000	1e-05	PC3	0.06787	0.00441404
trichostatin A	1e-06	MCF7	0.0678413	0.00443083
LY-294002	1e-05	PC3	0.0678103	0.00444898
ceforanide	7.6e-06	MCF7	0.0676355	0.00455269
nomegestrol	1.08e-05	PC3	0.0675903	0.00457989
estriol	1.38e-05	MCF7	0.0674125	0.00468817
troglitazone	1e-05	MCF7	0.0673555	0.00472337
resveratrol	1.76e-05	HL60	0.067337	0.00473486
digoxin	5.2e-06	MCF7	0.0673313	0.00473845
heliotrine	1.28e-05	PC3	0.0672966	0.00476005
felbinac	1.88e-05	MCF7	0.0672828	0.00476868
flucytosine	3.1e-05	MCF7	0.0672774	0.00477205
alimemazine	5.4e-06	PC3	0.0672579	0.00478427
vitexin	9.2e-06	PC3	0.067223	0.00480619
(+/-)-catechin	1.38e-05	HL60	0.0671965	0.00482287
cyproheptadine	1.24e-05	PC3	0.0671562	0.00484837
haloperidol	1.06e-05	MCF7	0.0671357	0.00486141
artemisinin	1.42e-05	MCF7	0.0670894	0.00489098
cyclopenthiazide	1.06e-05	MCF7	0.0670528	0.00491441
wortmannin	1e-08	PC3	0.0670491	0.00491682
diprophylline	1.58e-05	HL60	0.0670276	0.00493062
Chicago Sky Blue 6B	4e-06	PC3	0.0668612	0.00503895
sirolimus	1e-07	ssMCF7	0.0668219	0.00506479
ciprofloxacin	1.08e-05	PC3	0.0668183	0.00506716
clofazimine	8.4e-06	MCF7	0.0668168	0.0050682
bendroflumethiazide	9.4e-06	PC3	0.0668104	0.00507242
naftopidil	8.6e-06	PC3	0.0668041	0.00507655
PF-00875133-00	1e-05	MCF7	0.0667932	0.00508378
PF-00562151-00	1e-05	MCF7	0.0667657	0.00510203
tretinoin	1.34e-05	MCF7	0.0667526	0.00511072
5248896	1.1e-05	MCF7	0.0667127	0.00513739
emetine	7.2e-06	MCF7	0.0665881	0.0052213
estriol	1.38e-05	MCF7	0.0665035	0.00527901
ethaverine	9.2e-06	PC3	0.0663296	0.00539939
ketotifen	9.4e-06	MCF7	0.0663057	0.00541612
brinzolamide	1.04e-05	MCF7	0.0663037	0.00541756
captopril	1.72e-05	MCF7	0.0661523	0.00552467
sulfamerazine	1.52e-05	MCF7	0.0661255	0.00554383
clemastine	8.6e-06	HL60	0.0660868	0.0055716
scopolamine N-oxide	1e-05	PC3	0.0660139	0.00562433
chrysin	1.58e-05	MCF7	0.0659922	0.00564008
dipyridamole	8e-06	MCF7	0.0659571	0.00566565
sirolimus	1e-07	PC3	0.065935	0.00568181
diphemanil metilsulfate	1.02e-05	HL60	0.0659006	0.00570703
nicergoline	8.2e-06	PC3	0.0658727	0.0057276
drofenine	1.14e-05	MCF7	0.0658664	0.00573226
parbendazole	1.62e-05	PC3	0.0657964	0.00578418
thiamazole	3.5e-05	MCF7	0.0657032	0.00585384
doxepin	1.26e-05	MCF7	0.0657027	0.00585425
mafenide	1.8e-05	HL60	0.0656006	0.00593155
Prestwick-1084	1.62e-05	MCF7	0.0655994	0.00593247
phenazone	2.12e-05	MCF7	0.0655793	0.00594779
7-aminocephalosporanic acid	1.46e-05	MCF7	0.0655202	0.00599303
nicardipine	7.8e-06	MCF7	0.0654756	0.00602735
bumetanide	1.1e-05	PC3	0.0653952	0.00608974
genistein	1e-05	MCF7	0.0653592	0.00611784
haloperidol	1e-05	PC3	0.0653253	0.00614446
alpha-ergocryptine	7e-06	MCF7	0.0652897	0.00617252
chenodeoxycholic acid	1.02e-05	HL60	0.0652732	0.00618549
sodium phenylbutyrate	0.001	MCF7	0.0652492	0.00620455
naproxen	1.74e-05	PC3	0.065242	0.00621022
thioperamide	9.8e-06	HL60	0.0651845	0.00625599
sirolimus	1e-07	PC3	0.0651808	0.00625892
etynodiol	1.04e-05	MCF7	0.0651711	0.00626668
enilconazole	1.34e-05	HL60	0.0651646	0.00627191
Prestwick-1085	1.46e-05	HL60	0.0651372	0.00629387
levcycloserine	3.92e-05	MCF7	0.0651122	0.00631401
sirolimus	1e-07	PC3	0.0649094	0.00647918
tolfenamic acid	1.52e-05	MCF7	0.0648432	0.00653395
sirolimus	1e-07	MCF7	0.0647722	0.00659315
ramifenazone	1.42e-05	HL60	0.064731	0.00662779
idoxuridine	1.12e-05	MCF7	0.0647172	0.00663937
pregnenolone	1.26e-05	MCF7	0.0646964	0.00665693
diflorasone	8e-06	MCF7	0.064676	0.00667418
chlorcyclizine	1.18e-05	PC3	0.0645862	0.00675056
altizide	1.04e-05	MCF7	0.064477	0.0068445
primaquine	8.8e-06	PC3	0.0644739	0.00684721
4-hydroxyphenazone	1.96e-05	HL60	0.0643865	0.00692332
hydralazine	2.04e-05	HL60	0.0643854	0.00692426
diflunisal	1.6e-05	MCF7	0.0643372	0.00696656
etilefrine	1.84e-05	PC3	0.0642838	0.00701364
3-acetamidocoumarin	1.96e-05	MCF7	0.0641576	0.00712611
fluoxetine	1.16e-05	MCF7	0.0639962	0.00727237
oxolamine	9.2e-06	HL60	0.0639135	0.00734832
heptaminol	2.2e-05	HL60	0.0638652	0.007393
prednisolone	1.1e-05	MCF7	0.0638586	0.00739913
monobenzone	2e-05	MCF7	0.0638289	0.00742672
flurbiprofen	1.64e-05	MCF7	0.0636975	0.00755009
corticosterone	1.16e-05	HL60	0.0636921	0.00755522
tetraethylenepentamine	0.0001	ssMCF7	0.0634385	0.00779857
azaperone	1.22e-05	MCF7	0.063394	0.00784195
genistein	1e-05	MCF7	0.0633636	0.00787174
dihydroergocristine	5.6e-06	MCF7	0.0633251	0.00790964
diethylstilbestrol	1.5e-05	HL60	0.0632863	0.00794796
esculetin	2.24e-05	MCF7	0.0632808	0.00795335
furazolidone	1.78e-05	HL60	0.0632254	0.0080084
thioproperazine	6.2e-06	MCF7	0.0630719	0.00816276
dienestrol	1.5e-05	PC3	0.0630609	0.0081739
progesterone	1.28e-05	MCF7	0.0630546	0.0081803
betazole	2.7e-05	PC3	0.0630169	0.0082187
monastrol	0.0001	PC3	0.0629829	0.00825338
0173570-0000	1e-06	MCF7	0.0629244	0.00831348
hexestrol	1.48e-05	MCF7	0.0629089	0.00832944
kawain	1.74e-05	MCF7	0.0628957	0.00834314
harmaline	1.4e-05	MCF7	0.0627937	0.0084492
demecarium bromide	5.6e-06	MCF7	0.0627523	0.00849252
lanatoside C	4e-06	MCF7	0.0627169	0.0085298
methoxsalen	1.86e-05	MCF7	0.0627103	0.00853677
glycopyrronium bromide	1e-05	HL60	0.0626859	0.00856252
Prestwick-1080	1.5e-05	PC3	0.0626788	0.00857011
thiamphenicol	1.12e-05	PC3	0.0626603	0.00858964
sirolimus	1e-07	MCF7	0.0626156	0.0086372
chlorpromazine	1e-06	PC3	0.0625657	0.00869057
nitrofural	2.02e-05	MCF7	0.0624524	0.00881285
wortmannin	1e-08	PC3	0.0623679	0.00890499
monorden	1e-07	SKMEL5	0.0623606	0.00891305
foliosidine	1.3e-05	MCF7	0.0623124	0.00896604
mebhydrolin	4.8e-06	PC3	0.0622367	0.00904977
trichostatin A	1e-06	MCF7	0.0621791	0.00911404
hydroxyzine	9e-06	MCF7	0.0621774	0.00911595
trichostatin A	1e-07	MCF7	0.0620636	0.0092441
thiamazole	3.5e-05	PC3	0.0619511	0.00937237
carbamazepine	1e-07	MCF7	0.0619289	0.00939785
diloxanide	1.22e-05	MCF7	0.061921	0.00940692
tretinoin	1.34e-05	HL60	0.0618687	0.00946723
propranolol	1.36e-05	HL60	0.0617911	0.00955741
troglitazone	1e-05	MCF7	0.0616633	0.00970769
Prestwick-692	7.4e-06	PC3	0.0616085	0.00977274
nadide	6e-06	HL60	0.0615899	0.0097949
probenecid	1.4e-05	MCF7	0.0615314	0.0098649
papaverine	1.06e-05	MCF7	0.061468	0.00994121
LY-294002	1e-05	MCF7	0.0614447	0.00996948
tiabendazole	1.98e-05	MCF7	0.061394	0.0100311
solasodine	9.6e-06	MCF7	0.0613538	0.0100801
atracurium besilate	3.2e-06	MCF7	0.061231	0.0102314
paromomycin	5.6e-06	PC3	0.0611613	0.0103182
sodium phenylbutyrate	0.0001	MCF7	0.0611601	0.0103197
guanadrel	7.6e-06	MCF7	0.0610997	0.0103954
enoxacin	1.24e-05	HL60	0.0610962	0.0103999
bergenin	1.16e-05	PC3	0.0610822	0.0104174
guaifenesin	2.02e-05	MCF7	0.0610167	0.0105002
dinoprost	8.4e-06	PC3	0.0609366	0.0106023
sodium phenylbutyrate	0.001	MCF7	0.0608777	0.010678
acepromazine	9e-06	PC3	0.0608613	0.0106991
pentolonium	7.4e-06	MCF7	0.0608488	0.0107153
diprophylline	1.58e-05	PC3	0.0608055	0.0107714
bromopride	1.16e-05	MCF7	0.0607271	0.0108735
SC-560	1e-05	MCF7	0.0606783	0.0109376
piretanide	1.1e-05	PC3	0.0606228	0.0110109
naftidrofuryl	8.4e-06	MCF7	0.0606134	0.0110232
xamoterol	5e-06	MCF7	0.060602	0.0110383
nomifensine	1.12e-05	HL60	0.0605863	0.0110593
estradiol	1e-07	MCF7	0.0605835	0.011063
nalbuphine	1.02e-05	PC3	0.0605251	0.0111409
estradiol	1e-08	MCF7	0.0605248	0.0111413
metixene	1.16e-05	MCF7	0.060521	0.0111463
hydrastinine	1.64e-05	HL60	0.0604643	0.0112224
pyrantel	1.12e-05	MCF7	0.0604044	0.0113034
gramine	2.3e-05	PC3	0.0603622	0.0113607
ketorolac	1.06e-05	MCF7	0.0603557	0.0113695
streptomycin	2.8e-06	MCF7	0.0603232	0.0114138
hydralazine	2.04e-05	MCF7	0.0602766	0.0114776
astemizole	8.8e-06	HL60	0.0602499	0.0115143
ticarcillin	9.4e-06	MCF7	0.0602325	0.0115383
metyrapone	1.76e-05	MCF7	0.060164	0.0116332
homosalate	1.52e-05	MCF7	0.0601056	0.0117147
tropine	2.84e-05	HL60	0.0600638	0.0117732
amiloride	1.32e-05	MCF7	0.060062	0.0117757
oxybuprocaine	1.16e-05	HL60	0.0600088	0.0118507
aminophenazone	1.72e-05	MCF7	0.0599076	0.0119946
acetylsalicylic acid	0.0001	HL60	0.0599031	0.012001
metacycline	8.4e-06	PC3	0.0598573	0.0120665
pramocaine	1.22e-05	HL60	0.0598052	0.0121415
sirolimus	1e-07	MCF7	0.0597713	0.0121906
cinchonine	1.36e-05	MCF7	0.0597017	0.0122918
15(S)-15-methylprostaglandin E2	1e-05	PC3	0.0596986	0.0122963
2-aminobenzenesulfonamide	2.32e-05	PC3	0.0596858	0.0123149
ethoxyquin	1.84e-05	PC3	0.0596402	0.0123817
telenzepine	9e-06	MCF7	0.0596324	0.0123932
Prestwick-665	1.16e-05	MCF7	0.059558	0.0125031
SC-58125	1e-05	HL60	0.0594511	0.0126623
meteneprost	1e-05	MCF7	0.0594296	0.0126946
nordihydroguaiaretic acid	1e-06	ssMCF7	0.0594141	0.0127178
ketanserin	7e-06	HL60	0.0592832	0.0129161
cefalotin	9.6e-06	PC3	0.0591984	0.013046
erythromycin	5.4e-06	MCF7	0.0591633	0.0131001
eticlopride	1.06e-05	HL60	0.0591521	0.0131174
ethionamide	2.4e-05	MCF7	0.0591326	0.0131476
dexamethasone	9.2e-06	PC3	0.0591229	0.0131625
0175029-0000	1e-06	PC3	0.0591162	0.0131729
demeclocycline	8e-06	MCF7	0.0590653	0.013252
5162773	7e-06	MCF7	0.0590551	0.0132681
SC-560	1e-05	PC3	0.0589882	0.0133729
dimenhydrinate	8.6e-06	MCF7	0.0589611	0.0134155
estradiol	1e-08	ssMCF7	0.058923	0.0134758
ascorbic acid	2.24e-05	MCF7	0.0588731	0.0135549
pinacidil	1.64e-05	MCF7	0.0588518	0.0135889
0297417-0002B	1e-05	MCF7	0.058841	0.0136061
sirolimus	1e-07	PC3	0.0588008	0.0136704
deferoxamine	0.0001	MCF7	0.058782	0.0137006
CP-645525-01	1e-05	PC3	0.0587555	0.0137431
santonin	1.62e-05	PC3	0.0586574	0.013902
benzonatate	6.6e-06	MCF7	0.0586356	0.0139375
hydroquinine	9.4e-06	MCF7	0.0585094	0.0141446
pirenperone	1.02e-05	MCF7	0.0584704	0.0142091
nortriptyline	1.34e-05	PC3	0.0584298	0.0142767
nialamide	1.34e-05	MCF7	0.0584233	0.0142875
rosiglitazone	1e-05	PC3	0.0584174	0.0142974
promethazine	1.24e-05	PC3	0.0583863	0.0143492
josamycin	4.8e-06	MCF7	0.0583589	0.0143953
sirolimus	1e-07	MCF7	0.0583523	0.0144063
famotidine	1.18e-05	MCF7	0.058297	0.0144995
monorden	1e-07	HL60	0.0582537	0.0145728
LY-294002	1e-05	HL60	0.0581765	0.0147041
0173570-0000	1e-05	PC3	0.0580836	0.0148637
chlorphenesin	1.62e-05	MCF7	0.0579773	0.0150481
doxylamine	1.02e-05	MCF7	0.0578719	0.015233
sulfathiazole	1.56e-05	PC3	0.0578455	0.0152797
levopropoxyphene	7.4e-06	HL60	0.0577965	0.0153665
LY-294002	1e-05	PC3	0.057796	0.0153674
selegiline	1.78e-05	PC3	0.0577938	0.0153712
phenindione	1.8e-05	MCF7	0.0577927	0.0153733
clobetasol	8.6e-06	MCF7	0.0577751	0.0154045
papaverine	1.06e-05	PC3	0.0577539	0.0154423
deptropine	7.6e-06	MCF7	0.0577105	0.01552
glafenine	9.8e-06	PC3	0.0576568	0.0156165
menadione	2.32e-05	PC3	0.0576563	0.0156175
estradiol	1e-07	MCF7	0.0576197	0.0156836
tetracycline	8.4e-06	PC3	0.0576189	0.0156851
carisoprodol	1.54e-05	PC3	0.0575085	0.0158859
antimycin A	7.2e-06	PC3	0.0574566	0.0159812
dienestrol	1.5e-05	MCF7	0.0573184	0.0162371
sulfametoxydiazine	1.42e-05	MCF7	0.0573052	0.0162618
terazosin	9.4e-06	MCF7	0.0572486	0.0163677
luteolin	1.4e-05	MCF7	0.0570407	0.0167625
levomepromazine	9e-06	MCF7	0.0570157	0.0168105
netilmicin	2.8e-06	HL60	0.0568728	0.0170873
genistein	1e-05	MCF7	0.0568343	0.0171624
cefadroxil	1.1e-05	MCF7	0.0568252	0.0171802
seneciphylline	1.2e-05	PC3	0.0568175	0.0171954
pizotifen	9.4e-06	MCF7	0.0567953	0.0172389
trimethadione	2.8e-05	MCF7	0.0567949	0.0172397
clidinium bromide	9.2e-06	MCF7	0.0567867	0.0172559
octopamine	2.1e-05	HL60	0.056741	0.017346
colistin	3e-06	HL60	0.0566643	0.0174981
trimethoprim	1.38e-05	PC3	0.0566601	0.0175065
doxazosin	7.4e-06	MCF7	0.0565524	0.0177222
SC-58125	1e-05	SKMEL5	0.0565402	0.017747
atropine oxide	1.18e-05	HL60	0.0564989	0.0178303
bumetanide	1.1e-05	MCF7	0.0564849	0.0178588
clonidine	1.5e-05	MCF7	0.0563991	0.0180334
mephentermine	9.4e-06	MCF7	0.056388	0.0180562
etoposide	6.8e-06	PC3	0.0563673	0.0180985
nifenazone	1.3e-05	MCF7	0.0562248	0.0183931
cefalotin	9.6e-06	MCF7	0.0560542	0.018751
ethosuximide	2.84e-05	PC3	0.0560518	0.0187559
mebendazole	1.36e-05	HL60	0.0559687	0.0189327
fluphenazine	1e-05	MCF7	0.05593	0.0190155
trichostatin A	1e-07	MCF7	0.0559249	0.0190262
ozagrel	1.52e-05	HL60	0.0559029	0.0190735
aminophylline	9.6e-06	MCF7	0.0558857	0.0191105
PF-00562151-00	1e-05	MCF7	0.0558737	0.0191364
sirolimus	1e-07	MCF7	0.0558638	0.0191577
bemegride	2.58e-05	MCF7	0.0557471	0.0194107
hydrochlorothiazide	1.34e-05	MCF7	0.0557446	0.0194161
genistein	1e-05	MCF7	0.055695	0.0195247
sulindac	1.12e-05	PC3	0.0556233	0.0196824
tolbutamide	1.48e-05	PC3	0.0556162	0.019698
tamoxifen	1e-06	ssMCF7	0.0555866	0.0197636
glycopyrronium bromide	1e-05	PC3	0.0555331	0.0198824
bufexamac	1.8e-05	MCF7	0.0555329	0.0198827
oxetacaine	8.6e-06	PC3	0.0555117	0.0199302
benperidol	1.04e-05	PC3	0.0555075	0.0199395
estrone	1.48e-05	PC3	0.0553888	0.020206
dizocilpine	1.18e-05	MCF7	0.0553311	0.0203366
tetracycline	8.4e-06	PC3	0.0552171	0.020597
genistein	1e-05	PC3	0.0551738	0.0206966
ornidazole	1.82e-05	MCF7	0.0551484	0.0207554
trichostatin A	1e-07	ssMCF7	0.0551156	0.0208314
STOCK1N-35696	1.5e-05	PC3	0.0550906	0.0208893
chlorprothixene	1.14e-05	HL60	0.0550756	0.0209244
PNU-0293363	1e-05	PC3	0.0550553	0.0209715
N6-methyladenosine	1.42e-05	PC3	0.0550356	0.0210176
primidone	1.84e-05	HL60	0.0550194	0.0210555
Prestwick-864	3.5e-05	MCF7	0.0549885	0.0211279
josamycin	4.8e-06	MCF7	0.0549749	0.0211598
mesalazine	2.62e-05	MCF7	0.0549665	0.0211797
flunisolide	9.2e-06	MCF7	0.0549485	0.0212222
butyl hydroxybenzoate	2.06e-05	MCF7	0.0548583	0.0214357
lansoprazole	1.08e-05	HL60	0.0548426	0.021473
mepenzolate bromide	9.6e-06	HL60	0.0548242	0.0215168
iloprost	1e-06	SKMEL5	0.0548118	0.0215465
emetine	7.2e-06	HL60	0.0547119	0.0217861
niridazole	1.86e-05	HL60	0.0546549	0.021924
flunarizine	8.4e-06	PC3	0.0545839	0.0220968
megestrol	1.04e-05	MCF7	0.0545622	0.0221499
tetrahydroalstonine	1.14e-05	MCF7	0.0545235	0.0222448
esculin	1.18e-05	PC3	0.0544833	0.0223435
CP-690334-01	1e-05	MCF7	0.0544809	0.0223496
phenylpropanolamine	2.14e-05	MCF7	0.0544695	0.0223776
bucladesine	7.8e-06	MCF7	0.0544526	0.0224195
colistin	3e-06	MCF7	0.0544498	0.0224264
CP-863187	1e-05	MCF7	0.0544021	0.0225446
orphenadrine	1.3e-05	MCF7	0.0542697	0.0228757
luteolin	1.4e-05	PC3	0.054162	0.0231481
dimethadione	3.1e-05	MCF7	0.0541617	0.0231488
ethisterone	1.28e-05	PC3	0.0540617	0.0234041
metixene	1.16e-05	HL60	0.0540317	0.0234812
rimexolone	1.08e-05	MCF7	0.0540213	0.0235081
tanespimycin	1e-06	HL60	0.0540159	0.023522
prednisone	1.12e-05	HL60	0.0540116	0.0235331
minaprine	1.08e-05	MCF7	0.0539505	0.023691
lynestrenol	1.4e-05	HL60	0.0538654	0.0239128
lynestrenol	1.4e-05	PC3	0.0537539	0.0242058
promazine	1.24e-05	MCF7	0.0536759	0.0244126
fludrocortisone	9.4e-06	HL60	0.0536398	0.0245088
iocetamic acid	6.6e-06	HL60	0.0536363	0.0245183
nifedipine	1e-05	MCF7	0.0536329	0.0245274
hecogenin	9.2e-06	HL60	0.0536247	0.0245493
tubocurarine chloride	5.2e-06	MCF7	0.0535907	0.0246403
nitrofurantoin	1.68e-05	PC3	0.0534657	0.0249779
streptozocin	1.5e-05	HL60	0.0534532	0.0250117
merbromin	5e-06	MCF7	0.053446	0.0250314
PF-00539745-00	1e-05	PC3	0.0534421	0.0250419
phenelzine	1.7e-05	PC3	0.0534279	0.0250806
arcaine	1.48e-05	MCF7	0.0533932	0.0251754
calycanthine	1.16e-05	MCF7	0.0533488	0.0252969
CP-319743	1e-05	PC3	0.0533449	0.0253075
carbinoxamine	9.8e-06	HL60	0.0532534	0.0255601
dosulepin	1.2e-05	HL60	0.0531852	0.0257496
5194442	2e-05	PC3	0.0531346	0.0258909
C-75	1e-05	MCF7	0.0530708	0.0260702
ethaverine	9.2e-06	MCF7	0.0530621	0.0260946
butamben	2.06e-05	MCF7	0.053027	0.026194
cefalonium	8.8e-06	MCF7	0.0529873	0.0263063
arecoline	1.7e-05	PC3	0.0529805	0.0263255
aciclovir	1.78e-05	PC3	0.0528442	0.0267155
fluticasone	8e-06	MCF7	0.0527797	0.0269016
thioridazine	1e-05	MCF7	0.0527687	0.0269335
levomepromazine	9e-06	PC3	0.0526963	0.0271439
5211181	1.2e-05	MCF7	0.0526933	0.0271529
vinblastine	1e-07	MCF7	0.0526876	0.0271694
iodixanol	2.6e-06	HL60	0.0526875	0.0271696
canavanine	1.36e-05	PC3	0.0526825	0.0271842
molindone	1.28e-05	PC3	0.0526689	0.0272239
Prestwick-1080	1.5e-05	MCF7	0.0526005	0.0274248
tomatidine	9.6e-06	HL60	0.0525869	0.0274648
sulmazole	1.4e-05	PC3	0.0525845	0.0274718
metrizamide	5e-06	MCF7	0.0525475	0.027581
PNU-0230031	1e-06	MCF7	0.0524284	0.0279355
naringenin	1.46e-05	MCF7	0.0524222	0.027954
zaprinast	1.48e-05	MCF7	0.0524068	0.028
trichostatin A	1e-07	MCF7	0.0522483	0.0284784
naproxen	1.58e-05	MCF7	0.0522304	0.0285329
fosfosal	1.84e-05	MCF7	0.0521579	0.0287545
clobetasol	8.6e-06	PC3	0.0521253	0.0288546
cyproterone	9.6e-06	MCF7	0.0521186	0.0288753
monorden	1e-07	PC3	0.0520919	0.0289574
phenelzine	1.7e-05	MCF7	0.0520851	0.0289784
nitrofurantoin	1.68e-05	MCF7	0.0520814	0.0289899
flutamide	1.44e-05	HL60	0.0520012	0.0292385
quinostatin	1e-05	MCF7	0.0519701	0.0293353
piperacetazine	9.8e-06	PC3	0.0519072	0.029532
PNU-0293363	1e-05	MCF7	0.0518643	0.0296669
tinidazole	1.62e-05	PC3	0.051838	0.0297498
atracurium besilate	3.2e-06	MCF7	0.0518299	0.0297753
foliosidine	1.3e-05	HL60	0.0517774	0.0299417
theobromine	2.22e-05	HL60	0.0517479	0.0300355
apomorphine	6.4e-06	MCF7	0.0517243	0.0301106
sirolimus	1e-07	PC3	0.051718	0.0301307
lincomycin	9e-06	MCF7	0.051717	0.030134
phentolamine	1.26e-05	MCF7	0.0516924	0.0302125
cinchonidine	1.36e-05	MCF7	0.0516391	0.0303835
glafenine	9.8e-06	MCF7	0.0516272	0.0304216
naltrexone	9.6e-06	PC3	0.0516253	0.0304278
AG-013608	1e-05	MCF7	0.0516149	0.0304613
PF-01378883-00	1e-05	MCF7	0.0516016	0.0305041
guanfacine	1.42e-05	HL60	0.0515907	0.0305396
0297417-0002B	1e-05	MCF7	0.051581	0.0305708
valproic acid	5e-05	MCF7	0.0515727	0.0305977
guanadrel	7.6e-06	PC3	0.0515576	0.0306464
rolipram	1.46e-05	MCF7	0.0515294	0.0307378
dipyridamole	8e-06	HL60	0.0515287	0.0307403
fluocinonide	8e-06	MCF7	0.0515018	0.0308275
diphemanil metilsulfate	1.02e-05	PC3	0.0513732	0.0312488
trichostatin A	1e-07	MCF7	0.0513699	0.0312597
diazoxide	1.74e-05	MCF7	0.0513272	0.0314005
AG-013608	1e-05	MCF7	0.0513257	0.0314054
orciprenaline	7.6e-06	MCF7	0.0513167	0.0314351
azlocillin	8.2e-06	MCF7	0.0513004	0.0314893
demecarium bromide	5.6e-06	HL60	0.0512921	0.0315167
CP-690334-01	1e-05	PC3	0.0512875	0.0315319
todralazine	1.48e-05	PC3	0.0512233	0.0317456
haloperidol	1e-05	MCF7	0.0512201	0.0317562
tretinoin	1e-06	HL60	0.0511676	0.031932
testosterone	1.16e-05	PC3	0.0511615	0.0319524
lithocholic acid	1.06e-05	MCF7	0.0511357	0.0320391
tolmetin	1.26e-05	HL60	0.0510869	0.0322037
trimethadione	2.8e-05	MCF7	0.0510713	0.0322566
estradiol	1e-07	MCF7	0.0510676	0.032269
sulindac sulfide	5e-05	MCF7	0.0510233	0.0324194
doxycycline	8.4e-06	MCF7	0.0509962	0.0325114
clindamycin	8.6e-06	MCF7	0.0509842	0.0325525
trichostatin A	1e-07	MCF7	0.0508946	0.032859
sparteine	1.7e-05	HL60	0.0508851	0.0328919
chrysin	1.58e-05	HL60	0.0508567	0.0329896
LY-294002	1e-05	PC3	0.0508388	0.0330515
nefopam	1.38e-05	PC3	0.0508351	0.0330644
raubasine	1.02e-05	HL60	0.05083	0.033082
foliosidine	1.3e-05	PC3	0.0507983	0.0331916
0179445-0000	1e-05	PC3	0.0507945	0.0332048
ceforanide	7.6e-06	HL60	0.05063	0.0337798
bromopride	1.16e-05	PC3	0.0506103	0.0338492
furaltadone	1.1e-05	HL60	0.0505967	0.033897
sulfamethoxazole	1.58e-05	MCF7	0.050511	0.0342009
monorden	1e-07	PC3	0.0505023	0.0342318
Prestwick-857	1.22e-05	HL60	0.0504695	0.0343488
hexylcaine	1.34e-05	MCF7	0.0504484	0.0344241
mometasone	7.6e-06	MCF7	0.0504399	0.0344546
meropenem	1.04e-05	MCF7	0.0503669	0.0347167
methotrexate	8.8e-06	HL60	0.0503315	0.0348445
estradiol	1e-07	HL60	0.0503215	0.0348805
benzathine benzylpenicillin	4.2e-06	PC3	0.0503023	0.0349503
isradipine	1.08e-05	PC3	0.0502998	0.0349593
colchicine	1e-06	SKMEL5	0.0502753	0.035048
exemestane	1e-08	MCF7	0.0502534	0.0351279
raloxifene	1e-07	ssMCF7	0.0502384	0.0351825
alvespimycin	1e-07	PC3	0.0501971	0.0353332
minoxidil	1.92e-05	MCF7	0.0501956	0.0353387
methacholine chloride	2.04e-05	PC3	0.050168	0.0354397
orlistat	1e-05	MCF7	0.0501344	0.0355633
pilocarpine	1.48e-05	MCF7	0.0501021	0.0356821
bacampicillin	8e-06	MCF7	0.0501	0.0356899
16,16-dimethylprostaglandin E2	1e-05	PC3	0.0500734	0.0357882
pridinol	1.02e-05	PC3	0.0500584	0.0358438
tinidazole	1.62e-05	MCF7	0.0500271	0.0359596
santonin	1.62e-05	MCF7	0.0500068	0.0360351
levamisole	1.66e-05	MCF7	0.0499527	0.0362369
amiprilose	1.18e-05	PC3	0.0499337	0.0363078
Chicago Sky Blue 6B	4e-06	HL60	0.0497899	0.0368498
Prestwick-857	1.22e-05	MCF7	0.049787	0.0368606
zidovudine	1.5e-05	MCF7	0.0497688	0.0369298
butamben	2.06e-05	MCF7	0.0497452	0.0370196
zidovudine	1.5e-05	HL60	0.0496827	0.037258
diphenylpyraline	1.26e-05	MCF7	0.0496809	0.037265
cefotiam	7.2e-06	HL60	0.0496438	0.037407
karakoline	1.06e-05	MCF7	0.049643	0.03741
myosmine	2.74e-05	MCF7	0.0496253	0.0374781
clorsulon	1.06e-05	PC3	0.0495523	0.0377599
nordihydroguaiaretic acid	1e-06	HL60	0.0495409	0.037804
tropine	2.84e-05	MCF7	0.0495328	0.0378353
heptaminol	2.2e-05	MCF7	0.0494495	0.0381595
simvastatin	9.6e-06	PC3	0.0494056	0.0383314
pilocarpine	1.48e-05	HL60	0.0493901	0.0383921
Prestwick-559	8.2e-06	MCF7	0.0493761	0.0384472
quinidine	1.06e-05	MCF7	0.0493548	0.0385307
bergenin	1.16e-05	HL60	0.0493118	0.0387005
minoxidil	1.92e-05	HL60	0.0492261	0.0390403
lanatoside C	4e-06	MCF7	0.0491688	0.039269
rofecoxib	1e-05	MCF7	0.0491377	0.0393938
liothyronine	6.2e-06	MCF7	0.0490998	0.039546
leflunomide	1.48e-05	MCF7	0.0490976	0.039555
haloperidol	1e-05	HL60	0.0490652	0.0396855
hesperetin	1.32e-05	MCF7	0.0490519	0.0397395
PF-00562151-00	1e-05	PC3	0.0490311	0.0398236
pipenzolate bromide	9.2e-06	PC3	0.0488884	0.0404049
N-acetylmuramic acid	1.36e-05	PC3	0.0488383	0.0406106
levonorgestrel	1.28e-05	PC3	0.0488273	0.0406559
prochlorperazine	1e-05	HL60	0.0487999	0.0407691
florfenicol	1.12e-05	PC3	0.048742	0.0410087
trichostatin A	1e-07	MCF7	0.0486457	0.0414101
Prestwick-692	7.4e-06	HL60	0.0485864	0.0416591
foliosidine	1.3e-05	MCF7	0.048536	0.0418718
chlorambucil	1.32e-05	PC3	0.0485095	0.0419835
dihydroergotamine	3e-06	PC3	0.0485025	0.0420135
vidarabine	1.5e-05	MCF7	0.0484929	0.0420541
ciclacillin	1.18e-05	PC3	0.0484741	0.0421337
rotenone	1e-06	PC3	0.048474	0.0421344
ginkgolide A	9.8e-06	PC3	0.0484645	0.0421745
alpha-yohimbine	1.02e-05	MCF7	0.0484599	0.0421942
methoxamine	1.62e-05	MCF7	0.0484176	0.0423743
copper sulfate	0.0001	ssMCF7	0.048401	0.0424453
AG-013608	1e-05	MCF7	0.0483661	0.0425946
lymecycline	6.6e-06	MCF7	0.0483581	0.042629
fenofibrate	1.1e-05	HL60	0.0483543	0.0426455
clofibrate	0.00015	MCF7	0.0483428	0.0426948
clemizole	1.1e-05	MCF7	0.048328	0.0427584
2,6-dimethylpiperidine	2.68e-05	MCF7	0.0482796	0.0429669
glycopyrronium bromide	1e-05	PC3	0.0482753	0.0429855
ascorbic acid	2.24e-05	MCF7	0.0482632	0.0430376
lobeline	1.06e-05	MCF7	0.0482361	0.043155
paclitaxel	4.6e-06	PC3	0.0482294	0.043184
trichostatin A	1e-07	HL60	0.0481985	0.0433183
acetohexamide	1.24e-05	MCF7	0.0481213	0.0436551
dilazep	6e-06	MCF7	0.0480829	0.0438232
trimethobenzamide	9.4e-06	PC3	0.0480725	0.0438692
oxamniquine	1.44e-05	PC3	0.0480371	0.0440248
gliquidone	7.6e-06	MCF7	0.048032	0.0440474
amoxapine	1.28e-05	HL60	0.0480304	0.0440545
PNU-0230031	1e-06	PC3	0.0479395	0.0444568
BAS-012416453	3.8e-05	PC3	0.0479341	0.044481
metacycline	8.4e-06	HL60	0.0479173	0.0445554
trichostatin A	1e-07	MCF7	0.0479054	0.0446086
myosmine	2.74e-05	MCF7	0.0478561	0.0448287
luteolin	1.4e-05	MCF7	0.047826	0.0449638
valproic acid	0.0002	MCF7	0.0477795	0.0451729
oxytetracycline	8e-06	HL60	0.0477645	0.0452405
trichostatin A	1e-07	MCF7	0.0477481	0.0453143
thioproperazine	6.2e-06	HL60	0.0477369	0.045365
terconazole	7.6e-06	PC3	0.0477046	0.0455112
etacrynic acid	1.32e-05	PC3	0.0477042	0.0455129
yohimbic acid	1.12e-05	MCF7	0.0476722	0.0456583
NU-1025	0.0001	MCF7	0.0475909	0.0460291
pergolide	9.8e-06	PC3	0.0475592	0.0461742
fulvestrant	1e-06	MCF7	0.0475458	0.0462358
LY-294002	1e-05	HL60	0.0475223	0.0463437
lithocholic acid	1.06e-05	PC3	0.0474877	0.0465032
enoxacin	1.24e-05	MCF7	0.0474595	0.0466337
thalidomide	0.0001	MCF7	0.0474415	0.0467172
gramine	2.3e-05	HL60	0.0473983	0.0469175
norethisterone	1.34e-05	MCF7	0.0473495	0.0471448
dimenhydrinate	8.6e-06	MCF7	0.0473445	0.0471685
LY-294002	1e-05	SKMEL5	0.047321	0.0472782
propidium iodide	6e-06	HL60	0.047309	0.0473343
digitoxigenin	1.06e-05	MCF7	0.0472393	0.0476617
trichostatin A	1e-07	MCF7	0.047235	0.047682
PHA-00767505E	1e-05	PC3	0.0471962	0.0478654
Prestwick-967	2.58e-05	MCF7	0.0471775	0.0479537
triamcinolone	1.02e-05	PC3	0.0471705	0.047987
vinburnine	1.36e-05	PC3	0.0471384	0.0481393
oxybutynin	1.02e-05	PC3	0.0471306	0.0481765
spiramycin	4.8e-06	HL60	0.0470925	0.0483579
fulvestrant	1e-06	PC3	0.0470864	0.0483869
fulvestrant	1e-08	HL60	0.0470805	0.0484155
15(S)-15-methylprostaglandin E2	1e-05	MCF7	0.047036	0.0486281
nabumetone	1.76e-05	MCF7	0.0470053	0.0487753
dantrolene	1.18e-05	MCF7	0.0469985	0.048808
bromperidol	9.6e-06	HL60	0.0469933	0.0488331
ergocalciferol	1e-05	MCF7	0.0469308	0.0491347
verapamil	8.2e-06	HL60	0.0468908	0.0493281
suxibuzone	9.2e-06	HL60	0.0468787	0.0493869
10-methoxyharmalan	1.86e-05	MCF7	0.0468705	0.0494269
colforsin	5e-05	HL60	0.0468159	0.0496925
ajmaline	1.22e-05	MCF7	0.046776	0.0498879
econazole	9e-06	PC3	0.0467746	0.0498942
fulvestrant	1e-08	MCF7	0.0467432	0.0500483
oxybenzone	1.76e-05	HL60	0.0466731	0.0503937
chlorpropamide	0.0001	MCF7	0.0466223	0.050645
corynanthine	1.02e-05	PC3	0.0466066	0.0507227
CP-645525-01	1e-05	MCF7	0.0465971	0.0507701
quinethazone	1.38e-05	PC3	0.0465282	0.0511136
tetrahydroalstonine	1.14e-05	MCF7	0.046469	0.05141
phenylpropanolamine	2.14e-05	PC3	0.0464612	0.0514489
midecamycin	5e-06	MCF7	0.0463923	0.0517964
fluphenazine	1e-05	SKMEL5	0.0463822	0.0518472
dihydroergotamine	3e-06	MCF7	0.0462781	0.0523757
melatonin	1.72e-05	HL60	0.0462251	0.0526469
Prestwick-920	1.36e-05	MCF7	0.0462067	0.052741
benzocaine	2.42e-05	HL60	0.0462033	0.0527585
heptaminol	2.2e-05	PC3	0.0461853	0.0528507
chloropyramine	1.22e-05	PC3	0.0461734	0.0529121
4-hydroxyphenazone	1.96e-05	MCF7	0.0460147	0.0537339
indometacin	1.12e-05	MCF7	0.0459983	0.0538193
myricetin	1.26e-05	MCF7	0.0459443	0.0541013
monorden	1e-07	PC3	0.0458369	0.0546667
hydroxyzine	9e-06	MCF7	0.0458298	0.0547041
sodium phenylbutyrate	0.001	HL60	0.045773	0.0550052
clemizole	1.1e-05	PC3	0.0457656	0.0550447
flecainide	8.4e-06	MCF7	0.0457595	0.0550773
naftidrofuryl	8.4e-06	PC3	0.0457509	0.0551229
calcium pantothenate	8e-06	MCF7	0.0457419	0.0551707
sotalol	1.3e-05	PC3	0.0456131	0.0558602
PHA-00851261E	1e-05	MCF7	0.0456081	0.0558872
pimethixene	9.8e-06	MCF7	0.0455708	0.0560882
15-delta prostaglandin J2	1e-05	SKMEL5	0.0453978	0.0570288
valproic acid	0.0002	MCF7	0.0453358	0.0573694
proscillaridin	7.6e-06	MCF7	0.0453143	0.0574873
glimepiride	8.2e-06	HL60	0.0452515	0.0578348
neomycin	4.2e-06	HL60	0.0452161	0.0580307
alpha-estradiol	1e-08	MCF7	0.0451465	0.0584187
pergolide	9.8e-06	HL60	0.0450694	0.0588504
letrozole	1.4e-05	MCF7	0.0450497	0.0589615
epirizole	1.7e-05	MCF7	0.0449997	0.0592434
tacrine	1.58e-05	PC3	0.0449323	0.0596251
10-methoxyharmalan	1.86e-05	PC3	0.0448751	0.0599509
ricinine	2.44e-05	HL60	0.0448682	0.0599904
carisoprodol	1.54e-05	MCF7	0.0448255	0.0602342
lomefloxacin	1.04e-05	MCF7	0.0447677	0.0605662
metanephrine	1.72e-05	PC3	0.044765	0.0605816
acenocoumarol	1.14e-05	MCF7	0.0447314	0.0607757
tridihexethyl	1.14e-05	MCF7	0.044665	0.0611599
pilocarpine	1.48e-05	PC3	0.0446263	0.0613845
isoetarine	1.2e-05	MCF7	0.0445241	0.0619814
(-)-isoprenaline	1.62e-05	MCF7	0.0445162	0.0620278
sertaconazole	8e-06	HL60	0.044495	0.0621524
R-atenolol	1.5e-05	MCF7	0.0444637	0.062337
diazoxide	1.74e-05	PC3	0.0444282	0.0625466
dexpanthenol	1.94e-05	PC3	0.0444259	0.0625602
metronidazole	2.34e-05	PC3	0.0444047	0.0626851
sirolimus	1e-07	MCF7	0.0444029	0.062696
isopropamide iodide	8.4e-06	MCF7	0.0442908	0.0633629
lidocaine	1.48e-05	MCF7	0.0442316	0.0637174
phenazopyridine	1.6e-05	PC3	0.0442131	0.0638282
citiolone	2.52e-05	MCF7	0.0440903	0.0645701
helveticoside	7.4e-06	MCF7	0.0440327	0.06492
LY-294002	1e-05	MCF7	0.0439962	0.0651426
tiabendazole	1.98e-05	MCF7	0.0439723	0.0652894
valproic acid	0.01	HL60	0.0439706	0.0652997
probucol	7.8e-06	HL60	0.0439485	0.0654351
estradiol	1e-08	MCF7	0.0438854	0.0658227
deferoxamine	6e-06	PC3	0.0438656	0.065945
alpha-estradiol	1e-08	MCF7	0.043864	0.0659551
valdecoxib	1e-05	MCF7	0.0438342	0.0661393
corbadrine	2.18e-05	MCF7	0.0437696	0.0665399
mestranol	1.28e-05	MCF7	0.0437263	0.0668096
Prestwick-664	8.4e-06	PC3	0.0436796	0.0671019
thioridazine	1e-05	HL60	0.0436097	0.067541
(+/-)-catechin	1.38e-05	PC3	0.0435818	0.0677165
butacaine	1.3e-05	MCF7	0.0435693	0.0677952
trimethobenzamide	9.4e-06	PC3	0.0435222	0.0680936
isometheptene	8.2e-06	PC3	0.0435085	0.0681804
tolbutamide	1.48e-05	MCF7	0.043497	0.0682536
carbenoxolone	6.6e-06	HL60	0.0434388	0.0686241
flucloxacillin	8.4e-06	HL60	0.0434309	0.0686741
scriptaid	1e-05	MCF7	0.0434292	0.0686849
LY-294002	1e-07	MCF7	0.0434289	0.068687
LM-1685	1e-05	MCF7	0.0434269	0.0686995
naproxen	1.74e-05	MCF7	0.0433682	0.0690754
PF-00562151-00	1e-05	MCF7	0.0433543	0.0691648
fulvestrant	1e-06	MCF7	0.0433522	0.0691782
pregnenolone	1.26e-05	HL60	0.0433483	0.0692033
bisoprolol	9e-06	MCF7	0.0433434	0.0692344
beta-escin	3.2e-06	MCF7	0.0433396	0.069259
isoniazid	2.92e-05	MCF7	0.0433391	0.0692626
mepenzolate bromide	9.6e-06	MCF7	0.0433335	0.0692986
phenelzine	1.7e-05	MCF7	0.0433227	0.069368
SB-203580	1e-06	MCF7	0.0432939	0.0695537
alpha-yohimbine	1.02e-05	MCF7	0.0432913	0.0695702
bromopride	1.16e-05	PC3	0.0432765	0.069666
trichostatin A	1e-07	MCF7	0.0432714	0.0696984
phenazopyridine	1.6e-05	HL60	0.0432449	0.06987
sulfamonomethoxine	1.42e-05	MCF7	0.0431959	0.0701877
cefalonium	8.8e-06	PC3	0.0431858	0.0702534
oxolamine	9.2e-06	PC3	0.0431812	0.0702834
serotonin	1.88e-05	PC3	0.0431627	0.070404
tetrahydroalstonine	1.14e-05	HL60	0.043136	0.0705777
(+)-chelidonine	1.08e-05	MCF7	0.0431282	0.070629
urapidil	9.4e-06	MCF7	0.0429753	0.0716333
cephaeline	6e-06	HL60	0.0429099	0.0720665
nisoxetine	1.3e-05	PC3	0.042862	0.0723856
sulfaphenazole	1.28e-05	MCF7	0.0428451	0.072498
LY-294002	1e-07	HL60	0.0428358	0.0725598
betazole	2.7e-05	PC3	0.0427501	0.0731345
SC-58125	1e-05	MCF7	0.0427431	0.0731813
trifluridine	1.36e-05	MCF7	0.0427417	0.0731908
primaquine	8.8e-06	MCF7	0.0427379	0.073216
sulfaguanidine	1.86e-05	MCF7	0.0426957	0.0735003
salbutamol	1.68e-05	MCF7	0.0425319	0.0746125
orphenadrine	1.3e-05	MCF7	0.0425049	0.0747974
cromoglicic acid	7.8e-06	MCF7	0.0424972	0.0748503
paroxetine	1e-06	PC3	0.0424717	0.0750249
geldanamycin	1e-06	HL60	0.0424521	0.0751594
indoprofen	1.42e-05	PC3	0.0424387	0.0752515
trimethoprim	1.38e-05	MCF7	0.0424135	0.0754251
bacitracin	2.8e-06	HL60	0.0424095	0.0754528
dimethyloxalylglycine	0.001	PC3	0.0423821	0.0756416
laudanosine	1.12e-05	PC3	0.0423717	0.0757135
aconitine	6.2e-06	PC3	0.0423686	0.0757351
triprolidine	1.28e-05	PC3	0.0422919	0.0762669
melatonin	1.72e-05	MCF7	0.0422516	0.0765481
hesperetin	1.32e-05	HL60	0.0421312	0.0773917
dipivefrine	1.04e-05	PC3	0.0420126	0.0782295
tanespimycin	1e-06	HL60	0.0420035	0.0782942
diphenylpyraline	1.26e-05	MCF7	0.0420035	0.0782947
piracetam	2.82e-05	HL60	0.0419302	0.0788168
hydroquinine	9.4e-06	HL60	0.0419231	0.0788676
sulfadoxine	1.28e-05	PC3	0.041898	0.0790472
methyldopa	1.9e-05	PC3	0.0418627	0.0793
hydrochlorothiazide	1.34e-05	HL60	0.0418342	0.0795046
liothyronine	6.2e-06	PC3	0.0418228	0.0795873
terconazole	7.6e-06	HL60	0.041782	0.0798814
yohimbine	1.02e-05	MCF7	0.0417606	0.0800358
heliotrine	1.28e-05	MCF7	0.0417244	0.080298
haloperidol	1e-05	MCF7	0.0416974	0.0804943
oxytetracycline	8e-06	MCF7	0.0416055	0.0811642
R-atenolol	1.5e-05	MCF7	0.0415197	0.0817942
milrinone	1.9e-05	MCF7	0.0414354	0.0824164
isocarboxazid	1.72e-05	MCF7	0.041426	0.082486
streptomycin	2.8e-06	MCF7	0.0413692	0.0829076
acetylsalicylic acid	0.0001	HL60	0.0413602	0.0829747
trichostatin A	1e-07	MCF7	0.0413393	0.0831305
piracetam	2.82e-05	MCF7	0.0412704	0.0836461
timolol	9.2e-06	MCF7	0.041207	0.0841221
dilazep	6e-06	PC3	0.0411621	0.0844606
dyclonine	1.22e-05	PC3	0.0411243	0.0847471
diethylcarbamazine	1.02e-05	MCF7	0.0410889	0.0850153
estradiol	1e-08	PC3	0.041048	0.0853265
furosemide	1.2e-05	MCF7	0.041019	0.0855475
etoposide	6.8e-06	MCF7	0.0409885	0.0857806
clenbuterol	1.28e-05	MCF7	0.0409883	0.0857826
alcuronium chloride	5.4e-06	MCF7	0.0409342	0.0861975
capsaicin	1.3e-05	MCF7	0.0409056	0.0864172
triamcinolone	1.02e-05	MCF7	0.0408931	0.0865132
Trolox C	1.6e-05	MCF7	0.0408769	0.0866385
diphenylpyraline	1.26e-05	PC3	0.040789	0.0873182
laudanosine	1.12e-05	MCF7	0.0407759	0.0874198
[truncated: 4,101 more rows]
